# Supplementary material for: Tris(3-hy­droxy­imino-1-methyl­indolin-2-one) monohydrate
Source: Acta Crystallogr Sect E Struct Rep Online. 2011 May 7;67(Pt 6):o1291. doi: 10.1107/S1600536811015418 (PMC3120467; doi:10.1107/S1600536811015418)
Supplement: Supplementary file 2 [file e-67-o1291-Isup2.hkl]

# 
# h,k,l, Fc-squared, Fo-squared, sigma(Fo-squared) and status flag 
# 
data_I
_shelx_title ' z in P-1' 
_shelx_refln_list_code          4 
_shelx_F_calc_maximum      321.43 
_exptl_crystal_F_000       572.00 
_reflns_d_resolution_high  0.8370 
 
loop_ 
 _symmetry_equiv_pos_as_xyz 
 'x, y, z' 
 '-x, -y, -z' 
 
_cell_length_a     8.9198 
_cell_length_b    10.8115 
_cell_length_c    14.9145 
_cell_angle_alpha  91.335 
_cell_angle_beta  101.013 
_cell_angle_gamma 112.784 
 
_shelx_F_squared_multiplier     1.000 
 
loop_ 
 _refln_index_h 
 _refln_index_k 
 _refln_index_l 
 _refln_F_squared_calc 
 _refln_F_squared_meas 
 _refln_F_squared_sigma 
 _refln_observed_status 
   2   0   0       15.69       14.07      0.73 o 
   3   0   0       76.54       72.10      1.82 o 
   4   0   0       43.63       44.87      1.69 o 
   5   0   0        2.84        1.78      0.84 o 
   6   0   0        3.93        5.26      2.14 o 
   7   0   0        7.69       10.52      3.12 o 
   8   0   0        4.80        2.73      2.73 o 
   9   0   0        1.50        1.17      3.51 o 
  -9   1   0       44.25       37.03      5.46 o 
  -8   1   0       10.80       10.52      3.51 o 
  -7   1   0        0.01        1.17      2.34 o 
  -6   1   0        0.31       -0.94      0.94 o 
  -5   1   0      121.06      148.38      3.39 o 
  -4   1   0      160.69      133.47      3.19 o 
  -3   1   0      563.06      581.92      8.81 o 
  -2   1   0      135.47      143.03      2.52 o 
  -1   1   0      192.07      152.78      3.35 o 
   1   1   0       92.06       89.17      2.74 o 
   2   1   0   103316.52    95116.66   1591.81 o 
   3   1   0       63.11       60.88      2.21 o 
   4   1   0        4.51        7.16      1.22 o 
   5   1   0        0.79       -1.36      1.36 o 
   6   1   0        0.05       -1.17      1.22 o 
   7   1   0        0.05       -1.95      1.95 o 
   8   1   0        0.09       -1.95      3.12 o 
   9   1   0        0.45       -1.95      2.73 o 
 -10   2   0       17.93       13.64      4.29 o 
  -9   2   0        3.84        4.29      3.51 o 
  -8   2   0       17.68       20.66      3.90 o 
  -7   2   0      206.52      208.88     10.15 o 
  -6   2   0      152.55      146.42      4.04 o 
  -5   2   0       14.69       12.39      1.82 o 
  -4   2   0      132.23      137.43      3.31 o 
  -3   2   0      340.46      337.31      5.98 o 
  -2   2   0     1109.25     1030.22     16.32 o 
  -1   2   0     2526.71     2418.19    136.42 o 
   0   2   0        3.59        4.61      1.17 o 
   1   2   0     2683.58     2744.56     46.42 o 
   2   2   0       33.20       26.91      1.65 o 
   3   2   0        5.12        7.27      1.75 o 
   4   2   0     7834.55     8144.09    135.71 o 
   5   2   0       47.37       61.60      4.29 o 
   6   2   0       32.65       30.79      4.68 o 
   7   2   0        0.18       -0.78      2.73 o 
   8   2   0        0.00        0.39      3.51 o 
 -10   3   0       20.49       17.93      4.68 o 
  -9   3   0       36.75       33.13      5.07 o 
  -8   3   0      107.77      117.40      7.80 o 
  -7   3   0       31.66       31.11      2.92 o 
  -6   3   0      129.41      118.01      3.55 o 
  -5   3   0      633.73      626.36     10.15 o 
  -4   3   0     1015.39     1019.29     15.28 o 
  -3   3   0      121.05      130.93      2.78 o 
  -2   3   0      731.45      657.59     10.40 o 
  -1   3   0       94.55       93.30      2.10 o 
   0   3   0      482.47      396.92      7.94 o 
   1   3   0     1408.42     1289.44     32.45 o 
   2   3   0       11.90       13.64      1.95 o 
   3   3   0     4808.77     5027.04     84.57 o 
   4   3   0        0.27        1.77      1.50 o 
   5   3   0       41.93       41.32      4.29 o 
   6   3   0      342.46      277.87     12.90 o 
   7   3   0       15.48       15.59      4.68 o 
   8   3   0       17.28       10.91      4.68 o 
 -10   4   0       48.36       49.90      6.63 o 
  -9   4   0        0.40       -1.17      2.73 o 
  -8   4   0        1.13       -1.56      2.34 o 
  -7   4   0       88.52       99.37      3.93 o 
  -6   4   0      378.86      426.73      7.72 o 
  -5   4   0       24.42       20.29      1.41 o 
  -4   4   0      445.15      434.21      7.39 o 
  -3   4   0      600.04      559.26      8.94 o 
  -2   4   0     2065.87     1960.29     28.27 o 
  -1   4   0       40.45       39.53      1.41 o 
   0   4   0      339.56      325.95      7.07 o 
   1   4   0        0.13       -0.65      0.65 o 
   3   4   0      263.07      257.28      6.49 o 
   4   4   0        6.86        8.18      2.73 o 
   5   4   0     1891.47     2023.53     51.51 o 
   7   4   0       21.85       15.59      5.07 o 
 -10   5   0       35.99       37.03      5.85 o 
  -9   5   0       91.07      104.51      7.41 o 
  -8   5   0       33.93       34.21      2.99 o 
  -7   5   0        8.45        6.82      1.95 o 
  -6   5   0       10.07       12.96      1.41 o 
  -5   5   0      138.22      153.05      4.50 o 
  -4   5   0      928.54     1061.96     16.23 o 
  -3   5   0       55.87       54.30      1.94 o 
  -2   5   0      216.51      205.30      4.29 o 
  -1   5   0       61.91       58.83      2.61 o 
   0   5   0     1029.01      948.62     17.90 o 
   1   5   0       27.30       26.81      2.73 o 
   2   5   0       16.32       17.38      1.78 o 
   3   5   0        7.49        7.01      2.73 o 
   4   5   0      228.01      226.88      9.37 o 
   5   5   0       53.81       62.77      5.85 o 
   7   5   0      411.08      365.77     17.19 o 
 -10   6   0       14.82       12.08      4.68 o 
  -9   6   0        1.83        4.68      3.51 o 
  -8   6   0       80.59       87.21      4.68 o 
  -7   6   0      259.37      280.15      6.93 o 
  -6   6   0       24.74       28.73      2.27 o 
  -5   6   0       26.90       20.26      1.64 o 
  -4   6   0        2.85        3.12      0.90 o 
  -3   6   0      227.15      232.51      4.89 o 
  -2   6   0      726.46      773.62     12.49 o 
  -1   6   0      133.53      153.61      4.69 o 
   0   6   0       15.37       16.51      1.95 o 
   1   6   0        1.03        1.17      1.75 o 
   2   6   0      131.16      130.03      7.41 o 
   3   6   0        6.56        1.56      2.73 o 
   4   6   0        0.02       -2.73      2.73 o 
   5   6   0       15.21       11.30      3.90 o 
 -10   7   0       13.74       10.13      3.90 o 
  -9   7   0        0.06       -2.34      3.12 o 
  -8   7   0       60.63       69.16     10.14 o 
  -7   7   0       68.94       78.48      3.28 o 
  -6   7   0      148.02      155.40      4.20 o 
  -5   7   0      139.89      142.90      3.98 o 
  -4   7   0      209.70      204.79      4.72 o 
  -3   7   0       32.56       32.89      1.77 o 
  -2   7   0       87.17       90.73      3.72 o 
  -1   7   0      184.39      194.75      5.78 o 
   0   7   0      178.13      188.51      5.65 o 
   1   7   0       57.34       58.63      3.16 o 
   2   7   0        6.07        8.57      2.34 o 
   3   7   0        0.00        1.95      2.73 o 
   4   7   0        3.08        2.34      3.12 o 
   5   7   0        0.76       -1.17      3.51 o 
 -10   8   0        6.36        2.73      3.90 o 
  -9   8   0        8.70       11.49      2.61 o 
  -8   8   0      147.28      136.46      5.37 o 
  -7   8   0        4.26        5.77      1.54 o 
  -6   8   0       21.92       21.45      2.06 o 
  -5   8   0      354.49      353.08      7.30 o 
  -4   8   0      168.60      175.59      4.61 o 
  -3   8   0        6.09        4.36      1.19 o 
  -2   8   0      103.76       95.01      3.99 o 
  -1   8   0       40.10       41.32      2.99 o 
   0   8   0       35.89       33.70      3.70 o 
   1   8   0       50.08       55.43      4.09 o 
   3   8   0       22.28       25.72      4.68 o 
   4   8   0        6.07       13.25      4.29 o 
  -9   9   0        0.06       -1.50      1.78 o 
  -8   9   0       32.29       31.85      5.07 o 
  -7   9   0       62.91       64.07      3.71 o 
  -6   9   0      452.14      404.14      8.43 o 
  -5   9   0        0.42       -1.06      1.31 o 
  -4   9   0       46.82       41.16      2.58 o 
  -3   9   0      194.69      191.03      8.00 o 
  -2   9   0       64.82       57.92      3.44 o 
  -1   9   0       37.68       40.55      3.27 o 
   0   9   0       14.70       13.41      2.53 o 
   1   9   0       38.91       37.03      3.70 o 
   3   9   0        2.33        3.51      3.51 o 
  -9  10   0        0.91        0.58      1.93 o 
  -8  10   0        3.79        4.08      3.12 o 
  -7  10   0        0.05       -1.31      1.31 o 
  -6  10   0       56.98       58.89      3.06 o 
  -5  10   0      253.81      246.99      9.07 o 
  -4  10   0      310.08      287.29     12.11 o 
  -3  10   0        4.24        5.26      2.20 o 
  -2  10   0      137.75      139.26     11.51 o 
  -1  10   0       16.58       20.26      2.71 o 
   0  10   0       10.37       11.21      2.61 o 
   1  10   0        2.76        0.78      3.51 o 
  -8  11   0        0.32        2.73      2.73 o 
  -7  11   0        4.28        3.53      2.05 o 
  -6  11   0        1.46       -1.78      1.78 o 
  -5  11   0       10.26        8.27      2.61 o 
  -4  11   0       22.41       34.71      3.70 o 
  -3  11   0      250.52      265.88     12.49 o 
  -2  11   0       30.54       35.47      3.65 o 
  -1  11   0        7.57       10.47      2.61 o 
   0  11   0       42.04       37.03      5.85 o 
  -7  12   0        8.16       14.39      3.03 o 
  -6  12   0        0.41        3.90      2.20 o 
  -5  12   0        1.42        1.75      2.53 o 
  -4  12   0        0.08        0.32      2.33 o 
  -3  12   0       48.80       46.95      4.38 o 
  -2  12   0        1.51        6.68      6.43 o 
  -1  12   0       53.12       65.81      4.77 o 
   1 -12   1        7.77        6.35      3.31 o 
   2 -12   1       14.63       13.55      3.03 o 
   3 -12   1        4.88        8.26      2.71 o 
   4 -12   1        0.07       -1.87      1.87 o 
   5 -12   1       11.68        9.18      2.71 o 
   6 -12   1        0.60        0.54      2.15 o 
   7 -12   1        9.58       12.26      2.88 o 
  -1 -11   1        2.77       -3.51      3.51 o 
   0 -11   1        9.07       13.10      2.81 o 
   1 -11   1        9.12       11.56      2.71 o 
   2 -11   1      289.33      277.28     12.89 o 
   3 -11   1        0.30        1.95      2.20 o 
   4 -11   1       24.62       27.18      4.87 o 
   5 -11   1        0.15       -1.44      1.78 o 
   6 -11   1        3.88        2.92      2.20 o 
   7 -11   1        1.31       -1.93      1.93 o 
   8 -11   1        0.82        1.56      3.12 o 
  -1 -10   1        0.71       -0.44      2.05 o 
   0 -10   1       16.72       24.25      3.16 o 
   1 -10   1       15.40       15.26      2.61 o 
   2 -10   1        2.26       -0.39      1.93 o 
   3 -10   1       27.91       27.54      4.87 o 
   4 -10   1      350.38      324.99     12.20 o 
   5 -10   1       13.97       11.29      2.61 o 
   6 -10   1        4.10        4.00      2.05 o 
   7 -10   1        2.19        2.92      4.87 o 
   8 -10   1        2.87        0.00      2.73 o 
   9 -10   1        0.30        1.95      2.73 o 
  -4  -9   1       11.66       10.13      4.68 o 
  -3  -9   1        6.64        5.85      3.90 o 
  -2  -9   1       29.70       23.78      4.68 o 
  -1  -9   1       14.44       10.41      2.33 o 
   0  -9   1        2.17       -1.28      2.53 o 
   1  -9   1        4.66        6.51      1.87 o 
   2  -9   1        4.16        3.28      1.87 o 
   3  -9   1        9.60       10.52      2.33 o 
   4  -9   1       98.48       93.83      3.81 o 
   5  -9   1       74.75       70.33      3.07 o 
   6  -9   1      116.24      102.43      3.89 o 
   7  -9   1        2.39       -1.23      1.23 o 
   8  -9   1        2.46       -1.36      1.65 o 
   9  -9   1        0.04       -1.74      2.34 o 
  -4  -8   1        3.19       -3.51      3.51 o 
  -2  -8   1       66.48       70.30      3.83 o 
  -1  -8   1        0.16        0.52      1.59 o 
   0  -8   1       31.24       33.30      4.29 o 
   1  -8   1      100.38       94.59      4.49 o 
   2  -8   1        2.07        1.28      1.50 o 
   3  -8   1       67.75       74.56      2.98 o 
   4  -8   1       20.08       16.96      1.79 o 
   5  -8   1       55.90       50.38      2.52 o 
   6  -8   1       79.56       72.91      3.07 o 
   7  -8   1       82.61       84.96      3.45 o 
   8  -8   1        8.53        6.04      2.20 o 
   9  -8   1        2.22       -0.39      3.12 o 
  -4  -7   1       21.47       17.15      4.29 o 
  -2  -7   1        4.72        6.21      1.78 o 
  -1  -7   1      153.34      141.52      5.10 o 
   0  -7   1      146.52      137.70      4.82 o 
   1  -7   1       47.83       35.78      2.61 o 
   2  -7   1        0.00       -0.78      1.36 o 
   3  -7   1      226.96      240.44      5.34 o 
   4  -7   1       16.83       18.87      1.54 o 
   5  -7   1        9.89        9.34      1.47 o 
   6  -7   1       76.27       70.55      2.85 o 
   7  -7   1      272.14      257.19      6.01 o 
   8  -7   1        3.09        3.12      1.93 o 
   9  -7   1       36.21       35.86      5.07 o 
  10  -7   1        0.19        0.39      3.51 o 
  -5  -6   1        0.49       -2.73      2.73 o 
  -4  -6   1       17.29        8.96      3.51 o 
  -2  -6   1       69.30       57.68      3.16 o 
  -1  -6   1        0.22        0.39      1.56 o 
   0  -6   1        2.43        0.22      1.17 o 
   1  -6   1      437.85      410.17      9.28 o 
   2  -6   1      131.19      147.70      3.59 o 
   3  -6   1       44.22       50.03      2.00 o 
   4  -6   1       17.34       10.04      1.13 o 
   5  -6   1      130.78      143.98      3.68 o 
   6  -6   1      144.50      145.53      3.90 o 
   7  -6   1       70.46       73.74      3.00 o 
   8  -6   1       61.56       63.87      3.71 o 
   9  -6   1      175.16      174.41      9.36 o 
  10  -6   1        1.01        1.56      3.51 o 
  -7  -5   1       38.43       47.55      7.02 o 
  -5  -5   1       18.06       24.94      4.29 o 
  -4  -5   1       26.29       15.20      3.90 o 
  -3  -5   1        0.46        1.17      1.56 o 
  -2  -5   1       39.12       33.53      3.51 o 
  -1  -5   1      166.97      142.43      4.27 o 
   0  -5   1       57.21       45.35      2.33 o 
   1  -5   1      251.30      256.25      6.22 o 
   2  -5   1       36.61       32.64      1.49 o 
   3  -5   1      326.72      357.51      7.01 o 
   4  -5   1       54.72       47.92      1.94 o 
   5  -5   1        9.45        8.78      1.13 o 
   6  -5   1        0.44        0.26      0.98 o 
   7  -5   1       33.61       39.97      2.25 o 
   8  -5   1       92.38      100.61      6.63 o 
   9  -5   1       96.32      106.85      7.41 o 
  10  -5   1       17.39       12.08      3.90 o 
  -7  -4   1        7.68       10.13      4.68 o 
  -6  -4   1       53.93       65.88      6.63 o 
  -5  -4   1      911.62      937.42     26.32 o 
  -4  -4   1       80.25       73.31      3.44 o 
  -3  -4   1       44.60       56.14      4.29 o 
  -2  -4   1       97.18       80.81      3.32 o 
  -1  -4   1       42.90       56.25      2.48 o 
   0  -4   1        1.29       -0.39      0.78 o 
   1  -4   1     1478.75     1371.39     20.20 o 
   2  -4   1        2.44        3.97      0.57 o 
   3  -4   1     1392.27     1465.79     21.55 o 
   4  -4   1       14.19       20.15      1.35 o 
   5  -4   1       47.22       54.65      1.94 o 
   6  -4   1       31.24       30.96      1.87 o 
   7  -4   1       17.64       15.85      1.71 o 
   8  -4   1        2.16       -1.17      2.34 o 
   9  -4   1        2.84        0.78      3.12 o 
  10  -4   1       10.46        8.18      3.90 o 
  -8  -3   1       27.78       15.98      5.07 o 
  -7  -3   1        0.58       -2.34      2.73 o 
  -6  -3   1      712.13      585.76     21.17 o 
  -5  -3   1        7.23        7.79      2.34 o 
  -4  -3   1      286.56      303.91      9.97 o 
  -3  -3   1     7622.76     7815.28    130.44 o 
  -2  -3   1      118.80      113.26      3.44 o 
  -1  -3   1       73.11       69.36      2.54 o 
   0  -3   1      126.13      109.84      4.30 o 
   1  -3   1      225.67      220.20      4.51 o 
   2  -3   1      322.43      309.92      5.21 o 
   3  -3   1     1048.33     1049.80     15.58 o 
   4  -3   1       61.18       69.31      2.09 o 
   5  -3   1     1049.08     1143.60     17.27 o 
   6  -3   1       39.54       43.29      2.94 o 
   7  -3   1        0.95        1.56      2.34 o 
   8  -3   1       10.32       13.64      3.90 o 
   9  -3   1        0.27       -0.39      2.73 o 
  10  -3   1        0.05        0.39      3.12 o 
  -8  -2   1        0.02       -0.39      3.51 o 
  -7  -2   1        0.24       -2.73      2.73 o 
  -6  -2   1      265.45      246.49     11.72 o 
  -5  -2   1       52.63       49.13      3.00 o 
  -4  -2   1     3845.95     3844.36     65.09 o 
  -3  -2   1      138.55      128.09      3.59 o 
  -2  -2   1      909.06      879.01     17.26 o 
  -1  -2   1    26221.59    30805.85    733.99 o 
   0  -2   1       44.76       39.83      1.38 o 
   1  -2   1      168.06      125.00      3.96 o 
   2  -2   1       23.66       22.67      0.90 o 
   3  -2   1      244.52      251.06      4.34 o 
   4  -2   1      398.50      359.31      6.06 o 
   5  -2   1       40.23       26.75      1.46 o 
   6  -2   1       51.29       47.56      3.68 o 
   7  -2   1      270.15      247.28     11.33 o 
   8  -2   1       11.68        8.57      3.51 o 
   9  -2   1        0.34       -2.34      2.34 o 
  -9  -1   1        2.24       -0.78      3.12 o 
  -8  -1   1        2.63        1.17      3.12 o 
  -7  -1   1       10.73       12.86      3.90 o 
  -6  -1   1       20.48       22.61      3.90 o 
  -5  -1   1        5.34        1.64      0.96 o 
  -4  -1   1     1534.28     1563.60     27.29 o 
  -3  -1   1      336.86      340.42      6.79 o 
  -2  -1   1    10781.86    11656.49    453.15 o 
  -1  -1   1     1283.78     1266.90     21.69 o 
   0  -1   1      222.82      229.65      4.32 o 
   1  -1   1    10473.02    10601.36    176.35 o 
   2  -1   1       20.95       17.75      0.87 o 
   3  -1   1      210.16      179.83      5.21 o 
   4  -1   1       27.10       18.76      1.08 o 
   5  -1   1       82.56       96.79      2.55 o 
   6  -1   1       28.08       25.38      4.68 o 
   7  -1   1        9.19        9.74      3.12 o 
   8  -1   1       19.04       18.71      4.29 o 
   9  -1   1       48.90       47.95      6.24 o 
  -9   0   1        0.26        0.00      3.12 o 
  -8   0   1       29.58       25.33      4.68 o 
  -7   0   1        0.33       -1.56      2.34 o 
  -6   0   1       55.85       58.09      5.07 o 
  -5   0   1       49.06       52.45      1.93 o 
  -4   0   1      226.90      219.00      5.81 o 
  -3   0   1      121.38      129.39      2.63 o 
  -2   0   1     3281.34     3298.73    117.17 o 
  -1   0   1      225.83      245.08     13.42 o 
   1   0   1      979.70      998.05     24.04 o 
   2   0   1      140.43      139.64      4.30 o 
   3   0   1      282.87      295.33      6.27 o 
   4   0   1       13.84       10.72      1.42 o 
   5   0   1       25.37       20.15      2.92 o 
   6   0   1       10.79       14.41      1.87 o 
   7   0   1       31.55       33.91      4.68 o 
   8   0   1        2.48        2.34      2.73 o 
   9   0   1        7.87        4.68      3.51 o 
  -9   1   1       28.18       24.16      4.68 o 
  -8   1   1        6.30       13.64      3.90 o 
  -7   1   1        1.18       -1.56      1.95 o 
  -6   1   1       44.03       46.64      2.72 o 
  -5   1   1        0.45       -0.03      0.60 o 
  -4   1   1      348.79      320.58      7.48 o 
  -3   1   1       29.96       25.99      0.96 o 
  -2   1   1      939.40      818.60     14.86 o 
  -1   1   1     9322.64     9234.48    194.33 o 
   1   1   1      173.12      198.36      5.88 o 
   2   1   1     3421.83     3418.73     81.30 o 
   3   1   1       39.73       46.90      2.14 o 
   4   1   1       77.82       74.28     12.68 o 
   5   1   1        2.64       -1.21      2.14 o 
   6   1   1        4.08        3.84      1.78 o 
   7   1   1        0.00       -0.78      2.34 o 
   8   1   1        0.38        1.95      3.12 o 
   9   1   1        6.31        0.00      3.12 o 
 -10   2   1        9.75        3.51      3.90 o 
  -9   2   1       16.21       15.59      4.29 o 
  -8   2   1       14.39       13.64      3.51 o 
  -7   2   1      121.33      121.33      7.02 o 
  -6   2   1       72.92       93.95      2.78 o 
  -5   2   1       12.71        8.26      1.40 o 
  -4   2   1       20.36       16.93      0.96 o 
  -3   2   1      295.67      248.97      4.51 o 
  -2   2   1      389.65      362.26      5.68 o 
  -1   2   1       39.53       34.94      0.96 o 
   0   2   1     1158.33      971.03     24.48 o 
   1   2   1    18230.30    19618.14   1235.30 o 
   2   2   1     1979.15     1901.80     32.56 o 
   3   2   1       82.72      105.82      5.46 o 
   4   2   1     1370.63     1552.28     39.21 o 
   5   2   1       11.80       19.49      3.12 o 
   6   2   1       11.81        3.79      2.05 o 
   7   2   1        1.65       -0.78      3.12 o 
   8   2   1        0.11       -1.95      3.12 o 
 -10   3   1        8.38        7.40      3.90 o 
  -9   3   1        5.81        3.51      3.12 o 
  -8   3   1        7.31        6.62      2.73 o 
  -7   3   1       12.62       12.08      1.87 o 
  -6   3   1      137.00      132.19      4.81 o 
  -5   3   1      422.17      468.59      7.88 o 
  -4   3   1      218.17      238.08      4.50 o 
  -3   3   1      234.92      229.32      4.14 o 
  -2   3   1        1.03        0.68      0.32 o 
  -1   3   1     1446.16     1298.91     18.94 o 
   0   3   1        0.80        2.55      0.55 o 
   1   3   1       18.47       14.81      1.56 o 
   2   3   1      747.78      723.36     19.71 o 
   3   3   1     4738.16     4757.94     80.13 o 
   4   3   1      564.79      566.55     16.86 o 
   5   3   1        3.57        1.17      2.73 o 
   6   3   1      218.66      244.77      9.76 o 
   7   3   1        3.44        2.73      3.51 o 
   8   3   1        0.42        1.17      3.90 o 
 -10   4   1       13.57       12.86      4.29 o 
  -9   4   1        1.32        3.51      3.12 o 
  -8   4   1        0.05        2.34      2.34 o 
  -7   4   1       19.45       25.83      2.33 o 
  -6   4   1        3.33        6.58      1.39 o 
  -5   4   1        9.09        9.77      1.13 o 
  -4   4   1      537.99      551.93      8.99 o 
  -3   4   1      537.45      568.70      9.00 o 
  -2   4   1       66.18       65.65      1.87 o 
  -1   4   1     1153.04     1081.57     16.22 o 
   0   4   1        0.55        5.54      0.94 o 
   1   4   1      220.89      191.36      7.82 o 
   2   4   1       27.49       29.91      1.87 o 
   3   4   1        0.24        3.21      1.00 o 
   4   4   1      207.16      213.59      8.59 o 
   5   4   1      491.45      546.33     17.61 o 
   7   4   1        0.29        5.07      4.29 o 
 -10   5   1       23.44       24.94      4.68 o 
  -9   5   1       89.98       92.42      7.02 o 
  -8   5   1      182.91      189.63      6.17 o 
  -7   5   1        0.51        0.19      1.38 o 
  -6   5   1       87.89       97.76      3.00 o 
  -5   5   1      225.48      231.70      4.81 o 
  -4   5   1        8.08        9.79      1.73 o 
  -3   5   1       38.49       43.68      1.72 o 
  -2   5   1      706.36      757.03     12.04 o 
  -1   5   1      165.64      172.68      4.55 o 
   0   5   1       19.02       12.67      1.50 o 
   1   5   1      682.67      656.98     13.06 o 
   2   5   1        6.05        3.91      1.36 o 
   3   5   1        0.88       -1.95      1.95 o 
   4   5   1      198.31      204.95      8.98 o 
   5   5   1        1.25        6.23      3.51 o 
 -10   6   1      135.16      166.16     10.14 o 
  -9   6   1       40.98       49.11      5.46 o 
  -8   6   1       42.52       43.57      3.27 o 
  -7   6   1       12.76       16.21      3.12 o 
  -6   6   1      569.72      590.50     10.33 o 
  -5   6   1        2.90        5.38      1.12 o 
  -4   6   1      290.15      319.12      6.10 o 
  -3   6   1      608.61      566.45      9.75 o 
  -2   6   1      137.75      134.05      3.45 o 
  -1   6   1       21.18       18.49      1.78 o 
   0   6   1      264.47      301.16      8.21 o 
   1   6   1        2.11        1.56      1.22 o 
   2   6   1       27.99       32.35      3.12 o 
   3   6   1      103.69       92.83      6.24 o 
   4   6   1        6.33        4.68      3.12 o 
   5   6   1        0.02       -0.78      3.12 o 
 -10   7   1       14.81       17.15      4.68 o 
  -9   7   1       16.03       18.68      2.88 o 
  -8   7   1      740.87      768.53     17.25 o 
  -7   7   1       58.62       62.59      3.58 o 
  -6   7   1        1.39        1.21      1.19 o 
  -5   7   1       33.89       38.80      2.03 o 
  -4   7   1      478.74      484.81      8.74 o 
  -3   7   1       71.94       80.06      2.77 o 
  -2   7   1       54.73       53.11      2.89 o 
  -1   7   1      237.98      228.28      6.34 o 
   0   7   1      185.80      156.03      4.95 o 
   1   7   1       23.02       29.32      3.51 o 
   3   7   1        1.19        3.12      2.73 o 
   4   7   1        4.61        8.18      3.90 o 
   5   7   1        5.14        3.12      3.90 o 
 -10   8   1       19.78       24.55      4.68 o 
  -9   8   1       26.76       24.33      2.99 o 
  -8   8   1       41.02       47.02      3.44 o 
  -7   8   1      127.87      121.10      4.05 o 
  -6   8   1     1631.18     1572.05     28.66 o 
  -5   8   1        2.17        2.75      1.31 o 
  -4   8   1       32.47       35.18      2.23 o 
  -3   8   1       34.48       33.83      2.09 o 
  -2   8   1      157.22      161.44      5.38 o 
  -1   8   1      107.79      100.25      6.24 o 
   0   8   1        2.49        4.35      1.78 o 
   1   8   1       16.88       13.79      2.23 o 
   2   8   1       82.79       77.99      5.85 o 
   3   8   1        4.47        3.90      3.51 o 
   4   8   1        2.93       -1.17      3.51 o 
  -9   9   1        2.49        1.87      2.05 o 
  -8   9   1       22.84       23.20      2.76 o 
  -7   9   1       48.02       43.97      2.68 o 
  -6   9   1        6.26        7.08      1.69 o 
  -5   9   1      231.52      220.52      8.95 o 
  -4   9   1     1098.58     1059.08     23.37 o 
  -3   9   1      127.70      135.61      7.61 o 
  -2   9   1       32.67       38.70      3.16 o 
  -1   9   1        0.06       -1.31      2.73 o 
   0   9   1       35.58       36.46      3.09 o 
   2   9   1        4.25        7.79      3.90 o 
   3   9   1        0.17        0.39      3.51 o 
  -9  10   1        1.96       -0.11      2.14 o 
  -8  10   1        3.58        0.72      1.78 o 
  -7  10   1        1.41       -0.81      1.35 o 
  -6  10   1        5.21        4.56      1.54 o 
  -5  10   1      103.98       96.76      3.90 o 
  -4  10   1       17.70       19.00      2.46 o 
  -3  10   1       78.22       82.27      6.63 o 
  -2  10   1      187.45      177.62     16.78 o 
  -1  10   1       95.51      110.87      8.38 o 
   0  10   1       12.02       11.35      5.26 o 
   2  10   1        6.12        7.01      4.29 o 
  -8  11   1        3.64        3.31      2.20 o 
  -7  11   1        3.11        1.91      1.74 o 
  -6  11   1       28.56       24.86      2.55 o 
  -5  11   1       29.32       28.53      2.55 o 
  -4  11   1        0.05       -1.87      1.87 o 
  -3  11   1      182.99      193.81      8.58 o 
  -2  11   1       20.83       27.67      3.37 o 
  -1  11   1        1.57        1.41      2.15 o 
   0  11   1        5.03        3.90      3.51 o 
  -7  12   1        0.64        2.00      2.15 o 
  -6  12   1        2.06        0.95      2.15 o 
  -5  12   1        4.47        2.24      2.15 o 
  -4  12   1        5.39        5.26      2.48 o 
  -3  12   1       18.78       18.77      3.27 o 
  -2  12   1        0.14        1.39      2.43 o 
  -1  12   1      127.54      147.04      9.75 o 
   1 -12   2       12.76       13.72      3.16 o 
   2 -12   2        1.70        0.97      2.48 o 
   3 -12   2       41.23       44.00      4.13 o 
   4 -12   2        0.04       -2.05      2.05 o 
   5 -12   2        2.43        4.29      2.33 o 
   6 -12   2        4.19        7.01      2.61 o 
   7 -12   2        1.11        1.03      2.52 o 
  -1 -11   2        0.31       -2.05      2.05 o 
   0 -11   2        9.77       10.21      2.88 o 
   1 -11   2        1.52        1.05      2.33 o 
   2 -11   2        5.67        5.13      2.61 o 
   3 -11   2        5.94        2.94      2.43 o 
   4 -11   2       16.36       17.01      2.99 o 
   5 -11   2       22.84       19.13      2.99 o 
   6 -11   2        0.29        0.97      2.20 o 
   7 -11   2        0.88       -0.39      2.20 o 
   8 -11   2        0.22       -0.78      3.12 o 
  -2 -10   2        1.06        0.00      3.51 o 
  -1 -10   2        0.01       -1.87      1.87 o 
   0 -10   2       23.21       23.73      3.16 o 
   1 -10   2        0.37       -1.78      1.78 o 
   2 -10   2       34.29       38.84      3.55 o 
   3 -10   2        0.11       -1.53      2.05 o 
   4 -10   2       84.58       70.58      6.24 o 
   5 -10   2        6.47        5.94      3.90 o 
   6 -10   2       27.66       31.91      3.31 o 
   7 -10   2       16.69       17.65      2.88 o 
   8 -10   2        0.80       -0.65      2.05 o 
  -4  -9   2       16.06       27.67      5.46 o 
  -2  -9   2        0.05       -1.78      1.78 o 
  -1  -9   2       60.61       60.11      3.71 o 
   0  -9   2        2.85        2.25      1.78 o 
   1  -9   2       13.92       17.57      2.48 o 
   2  -9   2      213.23      215.30      7.04 o 
   3  -9   2       18.08       11.85      2.33 o 
   4  -9   2      122.41      135.26      6.24 o 
   5  -9   2        0.49       -1.65      1.65 o 
   6  -9   2      123.63      105.39      5.27 o 
   7  -9   2       21.51       14.35      2.71 o 
   8  -9   2       13.21        8.57      3.12 o 
  -4  -8   2        1.31        0.00      3.12 o 
  -2  -8   2       32.73       38.75      3.27 o 
  -1  -8   2      107.69      116.84      4.82 o 
   0  -8   2        2.44        0.07      1.50 o 
   1  -8   2      146.57      157.08      5.52 o 
   2  -8   2       29.79       29.77      2.73 o 
   3  -8   2       47.46       49.30      2.41 o 
   4  -8   2      501.48      505.18      9.49 o 
   5  -8   2       99.09       94.39      3.36 o 
   6  -8   2      159.96      164.57      4.56 o 
   7  -8   2        0.62       -1.23      1.23 o 
   8  -8   2       58.48       53.98      4.48 o 
   9  -8   2        5.65        1.17      3.12 o 
  -4  -7   2        0.01       -1.95      3.12 o 
  -3  -7   2       87.93       80.22      3.99 o 
  -2  -7   2       19.94       18.32      2.33 o 
  -1  -7   2       84.19       85.80      4.10 o 
   0  -7   2        5.02        4.53      1.50 o 
   1  -7   2      145.18      155.93      5.24 o 
   2  -7   2       61.31       52.92      2.89 o 
   3  -7   2      202.74      185.70      4.41 o 
   4  -7   2      262.13      276.13      5.93 o 
   5  -7   2       21.14       23.60      1.77 o 
   6  -7   2      357.77      392.08      7.75 o 
   7  -7   2      113.64      111.86      3.75 o 
   8  -7   2       40.26       47.71      3.44 o 
   9  -7   2        2.53       -2.73      2.73 o 
  10  -7   2       19.10       20.27      4.68 o 
  -3  -6   2        1.90        3.12      1.65 o 
  -2  -6   2        7.43        9.35      2.73 o 
  -1  -6   2      842.30      807.72     23.21 o 
   0  -6   2        1.99        2.90      1.22 o 
   1  -6   2      259.84      261.00      6.64 o 
   2  -6   2      113.87      129.94      3.43 o 
   3  -6   2        3.16        1.45      0.73 o 
   4  -6   2      170.99      172.28      4.05 o 
   5  -6   2       81.41       76.47      3.39 o 
   6  -6   2      153.66      151.70      4.13 o 
   7  -6   2        9.87       12.89      1.87 o 
   8  -6   2       82.97       88.52      6.24 o 
   9  -6   2       37.57       49.89      5.85 o 
  10  -6   2        0.02       -3.12      3.12 o 
  -7  -5   2      112.05       89.31      8.19 o 
  -6  -5   2        2.55        4.68      3.90 o 
  -4  -5   2       95.90      109.70      4.54 o 
  -3  -5   2       30.34       36.57      2.48 o 
  -2  -5   2        1.32        0.19      1.10 o 
  -1  -5   2       11.87       11.32      1.65 o 
   0  -5   2      125.81      126.15      5.27 o 
   1  -5   2     3524.23     3557.49     60.96 o 
   2  -5   2      974.01     1007.77     15.53 o 
   3  -5   2      240.13      224.81      4.57 o 
   4  -5   2      339.36      396.60      7.08 o 
   5  -5   2       76.71       79.90      2.62 o 
   6  -5   2       35.88       32.86      2.00 o 
   7  -5   2        1.67        1.05      1.19 o 
   8  -5   2        2.67        3.90      2.73 o 
   9  -5   2       25.36       24.94      4.68 o 
  10  -5   2        5.35        7.01      3.90 o 
  -8  -4   2       14.31       18.71      5.85 o 
  -7  -4   2       11.75        9.74      3.90 o 
  -6  -4   2       11.36        9.35      3.51 o 
  -5  -4   2      225.70      216.32      8.98 o 
  -4  -4   2        0.69        1.52      1.75 o 
  -3  -4   2       25.39       37.54      4.48 o 
  -2  -4   2        0.12        1.84      2.92 o 
  -1  -4   2      110.83      126.72      4.00 o 
   0  -4   2        6.02        5.00      1.17 o 
   1  -4   2       58.75       61.14      1.84 o 
   2  -4   2      917.20      936.55     15.88 o 
   3  -4   2     3313.44     3540.41     50.07 o 
   4  -4   2     1784.69     1925.23     28.09 o 
   5  -4   2      125.89      127.99      3.30 o 
   6  -4   2      146.68      155.30      3.95 o 
   7  -4   2       22.78       22.94      2.48 o 
   8  -4   2       10.56       15.20      3.51 o 
   9  -4   2        5.06        4.68      3.51 o 
  10  -4   2       10.16        3.51      3.51 o 
  -8  -3   2       12.42       11.69      4.68 o 
  -7  -3   2       32.85       25.34      5.07 o 
  -6  -3   2       11.47       18.32      4.29 o 
  -5  -3   2        4.86        6.27      1.46 o 
  -4  -3   2       88.08       81.48      5.85 o 
  -3  -3   2       56.97       67.08      4.29 o 
  -2  -3   2       41.13       51.69      2.33 o 
  -1  -3   2      291.48      254.22      5.80 o 
   0  -3   2      965.17      922.94     16.76 o 
   1  -3   2       93.01       75.88      2.33 o 
   2  -3   2       48.41       36.18      1.26 o 
   3  -3   2      472.55      478.39      7.71 o 
   4  -3   2      957.96     1012.68     15.33 o 
   5  -3   2      446.23      469.74      8.10 o 
   6  -3   2      445.21      466.23     11.16 o 
   7  -3   2       29.50       34.29      2.88 o 
   8  -3   2       37.11       31.57      4.68 o 
   9  -3   2        1.69        1.95      3.12 o 
  10  -3   2       28.49       21.05      5.07 o 
  -9  -2   2        1.89        0.78      4.29 o 
  -8  -2   2        3.84        0.00      3.51 o 
  -7  -2   2       13.41        8.57      3.90 o 
  -6  -2   2       15.00       18.71      4.29 o 
  -5  -2   2      138.31      118.38      7.94 o 
  -4  -2   2       71.79       92.39      4.79 o 
  -3  -2   2       22.79       17.54      1.95 o 
  -2  -2   2      453.02      427.17      8.48 o 
  -1  -2   2      800.92      771.46     28.63 o 
   0  -2   2        2.30        4.18      0.58 o 
   1  -2   2      440.80      381.57     10.27 o 
   2  -2   2      854.21      784.36     11.70 o 
   3  -2   2        4.53        4.77      0.71 o 
   4  -2   2      120.20      143.21      3.09 o 
   5  -2   2       47.68       56.04      2.51 o 
   6  -2   2      274.11      255.87     10.36 o 
   7  -2   2        8.41        8.52      2.05 o 
   8  -2   2       34.56       23.00      4.29 o 
   9  -2   2        3.09        6.62      3.51 o 
  -9  -1   2       16.59       12.08      4.68 o 
  -8  -1   2        8.14        6.62      3.51 o 
  -7  -1   2        1.36       -0.39      2.73 o 
  -6  -1   2        1.87        0.00      2.34 o 
  -5  -1   2       50.91       64.78      2.31 o 
  -4  -1   2        1.64        0.89      0.73 o 
  -3  -1   2      684.81      654.25     10.18 o 
  -2  -1   2     2787.30     2782.78     79.19 o 
  -1  -1   2      141.86      124.46      2.84 o 
   0  -1   2      558.92      530.77     15.38 o 
   1  -1   2     1430.00     1349.17     22.91 o 
   2  -1   2       12.45       11.04      0.57 o 
   3  -1   2        8.11       11.31      0.80 o 
   4  -1   2      105.38       97.84      6.83 o 
   5  -1   2       11.45        4.82      3.31 o 
   6  -1   2       84.17       91.99      6.05 o 
   7  -1   2        3.56        1.56      2.73 o 
   8  -1   2       30.14       20.27      4.29 o 
   9  -1   2        0.09        4.29      3.90 o 
  -9   0   2        1.59        3.51      3.51 o 
  -8   0   2       24.15       15.59      3.90 o 
  -7   0   2       74.25       76.04      6.24 o 
  -6   0   2       23.11       21.87      2.53 o 
  -5   0   2        0.29       -0.60      0.60 o 
  -4   0   2       34.74       36.46      1.41 o 
  -3   0   2      267.75      266.62      4.60 o 
  -2   0   2       70.98       63.67      1.93 o 
  -1   0   2     2578.27     2594.09     86.09 o 
   0   0   2     7645.90     6940.65    163.67 o 
   1   0   2     1764.07     1631.38     39.32 o 
   2   0   2      195.70      163.26      5.48 o 
   3   0   2       27.39       33.14      2.34 o 
   4   0   2        0.22       -0.78      0.78 o 
   5   0   2       84.55       78.68      3.37 o 
   6   0   2       33.19       29.30      2.73 o 
   7   0   2        9.42        6.62      3.12 o 
   8   0   2       28.34       23.78      4.68 o 
   9   0   2       11.20        9.35      4.29 o 
 -10   1   2        7.46        0.78      3.51 o 
  -9   1   2       45.16       42.88      6.24 o 
  -8   1   2        4.01        6.23      3.12 o 
  -7   1   2       12.56        9.74      3.12 o 
  -6   1   2       72.32       68.18      4.29 o 
  -5   1   2      150.00      154.78      3.31 o 
  -4   1   2       32.61       35.21      1.90 o 
  -3   1   2       20.18       24.71      1.95 o 
  -2   1   2      234.30      233.95      7.26 o 
  -1   1   2      214.11      184.90      3.75 o 
   0   1   2       90.42       91.92      2.06 o 
   1   1   2     2286.87     2497.18     59.73 o 
   2   1   2     1600.48     1634.19     39.84 o 
   3   1   2      916.28      836.04     21.74 o 
   4   1   2       46.55       48.74      3.90 o 
   5   1   2        1.70       -1.56      1.56 o 
   6   1   2        3.00       -1.31      1.56 o 
   7   1   2       21.46       14.03      3.90 o 
   8   1   2       18.26       12.47      4.29 o 
 -10   2   2       11.26        8.96      3.90 o 
  -9   2   2        0.91       -1.17      2.73 o 
  -8   2   2       28.59       23.00      3.90 o 
  -7   2   2       84.36       78.30      3.65 o 
  -6   2   2        2.71        0.56      1.95 o 
  -5   2   2      154.56      173.40      4.98 o 
  -4   2   2      153.29      155.99      3.43 o 
  -3   2   2       20.93       16.75      0.80 o 
  -2   2   2     1437.41     1346.76     23.84 o 
  -1   2   2      415.96      426.10      6.59 o 
   0   2   2       27.76       25.46      1.17 o 
   1   2   2      610.25      584.25     14.22 o 
   2   2   2      315.04      281.57     18.22 o 
   3   2   2      220.19      240.00      8.21 o 
   4   2   2      100.81      131.08      6.24 o 
   5   2   2      132.78      130.71      6.24 o 
   7   2   2        0.12       -2.34      2.73 o 
   8   2   2        0.65        1.17      3.51 o 
 -10   3   2        4.13        6.62      3.51 o 
  -9   3   2        1.89       -2.34      2.73 o 
  -8   3   2      146.21      135.00      8.19 o 
  -7   3   2        0.06        0.17      1.22 o 
  -6   3   2      135.19      134.35      4.39 o 
  -5   3   2       39.35       43.92      1.99 o 
  -4   3   2      628.83      653.89     10.19 o 
  -3   3   2     1222.82     1350.91     19.69 o 
  -2   3   2      232.22      211.26      3.83 o 
  -1   3   2       20.85       19.63      0.90 o 
   0   3   2     1263.46     1172.14     21.41 o 
   1   3   2       93.79       74.42      2.34 o 
   2   3   2       74.52       89.65      3.51 o 
   3   3   2      865.39      809.89     29.54 o 
   4   3   2       31.84       42.49      3.90 o 
   5   3   2       11.83        3.51      3.12 o 
   6   3   2        6.61       12.47      3.51 o 
   7   3   2       13.66       10.91      4.29 o 
   8   3   2        0.39        1.56      3.51 o 
 -10   4   2       12.38       13.25      4.68 o 
  -9   4   2       18.39       26.50      4.68 o 
  -8   4   2       73.06       63.77      5.65 o 
  -7   4   2        1.36        0.61      1.56 o 
  -6   4   2      837.44      866.95     13.72 o 
  -5   4   2      104.83       99.83      2.68 o 
  -4   4   2      770.03      787.28     12.19 o 
  -3   4   2       75.11       71.92      2.03 o 
  -2   4   2     2170.70     2131.76     30.66 o 
  -1   4   2      998.37     1067.56     16.00 o 
   0   4   2       82.37       79.46      2.72 o 
   1   4   2      131.22      139.61      6.44 o 
   2   4   2       69.79       54.11      6.05 o 
   3   4   2       10.38       12.47      2.73 o 
   4   4   2        9.05       16.76      3.51 o 
   5   4   2      319.77      323.93     12.11 o 
   6   4   2        1.45        4.29      3.12 o 
 -10   5   2        6.11        7.79      3.90 o 
  -9   5   2      175.25      176.37      9.76 o 
  -8   5   2        4.55        2.31      2.92 o 
  -7   5   2        0.73       -1.17      1.38 o 
  -6   5   2      136.56      144.66      3.65 o 
  -5   5   2       77.99       72.35      2.39 o 
  -4   5   2     2280.01     2505.23     36.12 o 
  -3   5   2      425.62      431.40      7.46 o 
  -2   5   2     1106.28     1114.69     20.97 o 
  -1   5   2      339.73      322.24      7.18 o 
   0   5   2      480.81      450.33      9.54 o 
   1   5   2       54.71       51.08      3.12 o 
   2   5   2        6.69        4.89      1.30 o 
   3   5   2       11.06       12.08      3.12 o 
   4   5   2        4.86        3.51      2.73 o 
   5   5   2       41.11       49.89      5.46 o 
   6   5   2        0.00       -0.78      3.12 o 
 -10   6   2       19.60       32.74      5.46 o 
  -9   6   2       21.24       21.92      3.31 o 
  -8   6   2       72.02       71.66      3.99 o 
  -7   6   2      226.16      225.96      6.76 o 
  -6   6   2       14.99       19.99      1.64 o 
  -5   6   2       32.49       26.97      1.73 o 
  -4   6   2       48.54       60.87      2.25 o 
  -3   6   2      184.02      157.68      3.75 o 
  -2   6   2     1873.06     1935.91     28.60 o 
  -1   6   2      125.63      125.76      5.66 o 
   0   6   2      197.34      207.51      5.62 o 
   1   6   2      180.89      175.70      6.64 o 
   2   6   2       35.36       27.68      3.90 o 
   3   6   2        0.22        1.56      2.73 o 
   4   6   2        0.39       -1.17      2.73 o 
   5   6   2        1.52        1.95      3.12 o 
 -10   7   2       19.68       21.43      5.07 o 
  -9   7   2       41.00       34.26      3.27 o 
  -8   7   2       22.58       26.96      3.12 o 
  -7   7   2       92.66       89.45      4.14 o 
  -6   7   2      132.81      125.58      3.67 o 
  -5   7   2       29.59       23.00      2.33 o 
  -4   7   2       51.05       47.22      2.25 o 
  -3   7   2       36.06       35.81      2.00 o 
  -2   7   2        2.30        2.21      1.22 o 
  -1   7   2      121.85      118.49      4.11 o 
   0   7   2      375.69      376.32      8.96 o 
   1   7   2        0.10        1.17      1.56 o 
   2   7   2        1.03        1.56      2.73 o 
   3   7   2       42.17       44.05      4.68 o 
   4   7   2        6.09        3.51      3.12 o 
   5   7   2        0.70       -1.56      3.12 o 
 -10   8   2        1.96       -0.78      1.95 o 
  -9   8   2        2.17       -0.87      1.78 o 
  -8   8   2       19.38       20.39      4.87 o 
  -7   8   2      133.55      129.51      5.10 o 
  -6   8   2        4.41        2.73      2.30 o 
  -5   8   2       85.83       78.93      3.07 o 
  -4   8   2       35.33       35.13      2.32 o 
  -3   8   2       18.22       16.56      1.69 o 
  -2   8   2        8.85        7.97      1.78 o 
  -1   8   2       46.36       49.12      2.99 o 
   0   8   2        0.15       -1.36      1.36 o 
   1   8   2       46.46       52.24      4.29 o 
   2   8   2       16.36       19.10      4.29 o 
   3   8   2        1.51       -0.39      3.12 o 
   4   8   2        4.68        4.68      3.90 o 
  -9   9   2        3.28        3.87      3.31 o 
  -8   9   2        0.44       -0.78      1.65 o 
  -7   9   2       27.91       28.39      2.88 o 
  -6   9   2       21.48       19.74      2.17 o 
  -5   9   2       92.46       89.06      3.45 o 
  -4   9   2       84.16       85.77      3.45 o 
  -3   9   2        4.13        3.12      2.53 o 
  -2   9   2        0.06       -0.18      1.36 o 
  -1   9   2       15.54       12.82      3.31 o 
   0   9   2        0.10       -1.50      1.50 o 
   2   9   2        0.00       -1.56      3.12 o 
   3   9   2       15.51       10.91      4.29 o 
  -9  10   2        2.02       -1.78      1.78 o 
  -8  10   2       26.57       21.15      2.88 o 
  -7  10   2       20.11       21.08      2.88 o 
  -6  10   2       12.17        7.70      1.69 o 
  -5  10   2      123.85      112.34      4.04 o 
  -4  10   2       64.07       62.18      3.19 o 
  -3  10   2        2.65        6.17      3.70 o 
  -2  10   2       45.99       59.59      4.03 o 
  -1  10   2        7.81        8.31      2.43 o 
   0  10   2        0.10        0.78      2.34 o 
   1  10   2        1.21       -1.17      3.51 o 
   2  10   2        0.06       -3.51      3.51 o 
  -8  11   2       32.61       44.79      3.71 o 
  -7  11   2        0.59        0.25      1.46 o 
  -6  11   2       37.72       28.55      2.64 o 
  -5  11   2        5.71        4.80      1.77 o 
  -4  11   2       63.35       57.57      3.90 o 
  -3  11   2       90.22       94.46      4.94 o 
  -2  11   2       85.99       93.96      5.05 o 
  -1  11   2        4.66        6.23      3.70 o 
   1  11   2        6.57        3.90      3.90 o 
  -7  12   2        0.41        0.10      2.04 o 
  -6  12   2       39.99       52.06      4.19 o 
  -5  12   2        0.32       -0.37      2.15 o 
  -4  12   2       23.59       25.42      3.44 o 
  -3  12   2        3.76        1.13      3.90 o 
  -2  12   2       60.12       61.20      4.59 o 
  -1  12   2       10.20       12.47      5.07 o 
   1 -12   3       22.38       19.73      3.58 o 
   2 -12   3        2.34        3.51      2.48 o 
   3 -12   3       32.76       39.41      4.11 o 
   4 -12   3        0.04       -0.57      2.05 o 
   5 -12   3        2.74        1.97      2.23 o 
   6 -12   3        6.47        7.24      2.61 o 
  -1 -11   3        0.14       -0.95      2.43 o 
   0 -11   3       27.77       39.44      8.77 o 
   1 -11   3       20.05       35.26      3.71 o 
   2 -11   3      209.21      233.15      8.14 o 
   3 -11   3       24.63       23.20      3.16 o 
   4 -11   3        0.42       -0.96      2.05 o 
   5 -11   3       64.80       69.57      7.21 o 
   6 -11   3        1.73        6.28      2.33 o 
   7 -11   3        9.50       12.83      3.31 o 
   8 -11   3       11.49       12.75      2.99 o 
  -2 -10   3        1.70       -0.97      2.20 o 
  -1 -10   3        3.39        0.97      2.20 o 
   0 -10   3       63.15       61.46      6.24 o 
   1 -10   3        1.01        0.58      2.53 o 
   2 -10   3       35.07       39.16      3.71 o 
   3 -10   3       46.74       49.51      4.48 o 
   4 -10   3      484.08      494.51     17.61 o 
   5 -10   3        0.66       -1.59      2.92 o 
   6 -10   3        9.38        6.04      3.31 o 
   7 -10   3       53.68       62.81      4.11 o 
   8 -10   3        2.75        2.34      2.15 o 
  -3  -9   3        0.00       -1.17      3.12 o 
  -2  -9   3        4.10        1.25      2.05 o 
  -1  -9   3        1.13        0.78      1.65 o 
   0  -9   3       12.89       14.58      2.61 o 
   1  -9   3       24.71       29.45      3.16 o 
   2  -9   3      125.55      122.89      5.24 o 
   3  -9   3        3.01       -0.12      1.78 o 
   4  -9   3       10.06        6.50      2.53 o 
   5  -9   3       43.61       44.87      5.65 o 
   6  -9   3      529.50      518.94     12.72 o 
   7  -9   3       14.90       20.71      3.70 o 
   8  -9   3        8.54       10.83      2.71 o 
  -3  -8   3        0.13       -0.51      1.78 o 
  -2  -8   3       63.78       53.64      3.58 o 
  -1  -8   3       65.61       57.15      4.87 o 
   0  -8   3       55.26       57.75      4.29 o 
   1  -8   3        6.92        4.08      2.73 o 
   2  -8   3      156.45      163.46      9.95 o 
   3  -8   3      146.06      141.87      5.46 o 
   4  -8   3       66.10       71.98      3.86 o 
   5  -8   3       69.25       59.81      3.71 o 
   6  -8   3        4.29        3.14      2.05 o 
   7  -8   3       17.40       14.61      2.71 o 
   8  -8   3      275.90      302.98      8.95 o 
  -6  -7   3        0.01       -2.73      3.51 o 
  -3  -7   3       14.30       10.52      3.12 o 
  -2  -7   3        7.22        4.68      2.34 o 
  -1  -7   3        0.30        1.36      1.75 o 
   0  -7   3      148.53      152.96      7.03 o 
   1  -7   3      667.98      670.72     14.29 o 
   2  -7   3      166.13      160.96      5.25 o 
   3  -7   3       27.63       26.80      2.14 o 
   4  -7   3      233.73      219.99      4.93 o 
   5  -7   3      337.02      342.45      6.90 o 
   6  -7   3        0.27       -0.23      1.23 o 
   7  -7   3      129.68      126.33      4.95 o 
   8  -7   3       22.54       19.70      2.88 o 
   9  -7   3        2.90       -0.78      3.12 o 
  -6  -6   3        0.41       -1.95      3.51 o 
  -4  -6   3        0.03       -1.95      1.95 o 
  -3  -6   3        0.03       -1.38      1.38 o 
  -2  -6   3       24.08       23.78      2.48 o 
  -1  -6   3      105.82       91.29      3.99 o 
   0  -6   3      306.69      317.99     11.34 o 
   1  -6   3       53.60       46.13      2.76 o 
   2  -6   3      150.79      171.36      4.02 o 
   3  -6   3      959.34     1003.75     15.78 o 
   4  -6   3      189.33      191.47      4.41 o 
   5  -6   3       41.53       38.31      2.00 o 
   6  -6   3       98.35       95.65      3.22 o 
   7  -6   3      271.69      285.69      9.80 o 
   8  -6   3       24.68       30.79      4.68 o 
   9  -6   3       94.49      100.99      7.41 o 
  -7  -5   3        0.76        0.39      3.51 o 
  -6  -5   3        2.10        0.00      3.51 o 
  -4  -5   3       38.46       37.42      4.29 o 
  -3  -5   3        0.00       -1.10      1.10 o 
  -2  -5   3        4.15        2.14      1.38 o 
  -1  -5   3       82.48       86.61      3.55 o 
   0  -5   3       18.56       18.23      1.95 o 
   1  -5   3      290.70      277.14      6.78 o 
   2  -5   3      792.54      845.03     13.28 o 
   3  -5   3      200.67      224.98      5.60 o 
   4  -5   3       19.88       19.41      1.35 o 
   5  -5   3      173.28      175.60      4.13 o 
   6  -5   3       60.47       60.10      2.68 o 
   7  -5   3       33.35       40.19      3.16 o 
   8  -5   3       13.60       16.76      3.90 o 
   9  -5   3       87.05       85.39      7.02 o 
  -8  -4   3        6.84        7.40      4.68 o 
  -7  -4   3        0.11        0.00      3.12 o 
  -6  -4   3        3.30        2.34      3.12 o 
  -5  -4   3        2.01        1.56      1.65 o 
  -4  -4   3        8.81       15.59      3.12 o 
  -3  -4   3       13.45        9.26      1.65 o 
  -2  -4   3      179.73      182.89      5.10 o 
  -1  -4   3        1.76        7.40      1.38 o 
   0  -4   3        0.83        0.97      0.97 o 
   1  -4   3      463.36      475.40     13.75 o 
   2  -4   3        5.23        4.64      0.64 o 
   3  -4   3       65.34       51.90      1.77 o 
   4  -4   3       35.02       41.55      1.77 o 
   5  -4   3       81.15       82.50      2.62 o 
   6  -4   3        0.76        0.35      0.89 o 
   7  -4   3        0.06       -1.50      1.50 o 
   8  -4   3        1.23        2.73      2.73 o 
   9  -4   3       11.04        6.24      3.51 o 
  -8  -3   3        0.18       -2.73      3.51 o 
  -7  -3   3        2.07        5.07      3.51 o 
  -6  -3   3       49.65       46.39      5.46 o 
  -5  -3   3        0.42        3.30      1.78 o 
  -4  -3   3        7.36       10.33      2.07 o 
  -3  -3   3       75.78       50.74      2.44 o 
  -2  -3   3        6.19        2.78      0.97 o 
  -1  -3   3        7.23        8.49      1.10 o 
   0  -3   3      539.63      555.40     12.22 o 
   1  -3   3      240.45      261.70      5.82 o 
   2  -3   3      218.28      228.21      4.12 o 
   3  -3   3        2.20        0.39      0.64 o 
   4  -3   3        0.03       -0.45      0.72 o 
   5  -3   3        1.32        2.32      0.84 o 
   6  -3   3       85.60       83.87      3.72 o 
   7  -3   3        6.99        4.87      1.93 o 
   8  -3   3        1.80        0.39      2.73 o 
   9  -3   3        2.82        3.51      3.12 o 
  -9  -2   3        7.33        3.51      4.68 o 
  -8  -2   3        3.58        5.46      3.90 o 
  -7  -2   3        3.84        1.95      3.51 o 
  -6  -2   3        1.09       -0.39      2.34 o 
  -5  -2   3       55.33       63.11      3.44 o 
  -4  -2   3      222.63      217.65      4.59 o 
  -3  -2   3        9.53       11.27      1.03 o 
  -2  -2   3       30.91       33.35      1.31 o 
  -1  -2   3     1557.95     1403.25     24.55 o 
   0  -2   3      207.00      217.90      4.90 o 
   1  -2   3        4.70        1.95      0.55 o 
   2  -2   3     1219.96     1244.86     18.14 o 
   3  -2   3      162.20      179.61      4.39 o 
   4  -2   3      124.90      144.39      3.27 o 
   5  -2   3      245.58      226.52      4.64 o 
   6  -2   3        9.24       10.52      1.78 o 
   7  -2   3        4.31        1.11      1.78 o 
   8  -2   3       59.50       55.75      5.85 o 
   9  -2   3        1.51       -2.73      2.73 o 
  -9  -1   3        2.01       -1.17      3.51 o 
  -8  -1   3        7.59        3.12      3.12 o 
  -7  -1   3       34.29       30.40      4.68 o 
  -6  -1   3       27.38       27.76      3.90 o 
  -5  -1   3        0.05        0.00      1.10 o 
  -4  -1   3       98.69       96.80      2.58 o 
  -3  -1   3      124.27       99.98      3.31 o 
  -2  -1   3      472.01      414.93      6.63 o 
  -1  -1   3      308.18      273.51      4.53 o 
   0  -1   3      107.43       79.46      2.74 o 
   1  -1   3     2536.32     2390.24     40.45 o 
   2  -1   3      149.87      149.77      3.45 o 
   3  -1   3        6.22       12.41      1.75 o 
   4  -1   3      830.69      764.85     19.67 o 
   5  -1   3       25.79       34.88      2.43 o 
   6  -1   3       10.17        9.38      1.78 o 
   7  -1   3      137.96      124.51      4.87 o 
   8  -1   3        6.34        2.34      3.12 o 
   9  -1   3        0.66        6.23      3.90 o 
  -9   0   3       12.34        6.63      3.90 o 
  -8   0   3        0.33        0.39      3.12 o 
  -7   0   3       87.72       90.09      6.63 o 
  -6   0   3       11.31       11.73      1.78 o 
  -5   0   3      126.48      124.77      4.39 o 
  -4   0   3      511.01      519.87      8.36 o 
  -3   0   3       95.29       91.78      6.25 o 
  -2   0   3     1170.13     1073.35     19.42 o 
  -1   0   3       58.64       59.77      1.31 o 
   0   0   3      258.44      237.15      4.73 o 
   1   0   3      327.86      296.52      8.26 o 
   2   0   3        0.00        2.34      1.17 o 
   3   0   3      471.28      400.87     11.39 o 
   4   0   3        3.72       -1.56      1.56 o 
   5   0   3       12.35       11.30      2.34 o 
   6   0   3      204.40      177.60     12.10 o 
   7   0   3        3.36        0.83      2.14 o 
   8   0   3        0.06       -0.39      3.12 o 
   9   0   3       21.29       19.49      5.07 o 
 -10   1   3        0.54        1.95      3.90 o 
  -9   1   3       43.18       44.83      6.24 o 
  -8   1   3        0.02        0.39      2.73 o 
  -7   1   3      161.66      144.12      5.33 o 
  -6   1   3      125.11      127.79      4.67 o 
  -5   1   3      809.18      811.65     26.38 o 
  -4   1   3        0.18       -0.39      0.97 o 
  -3   1   3      384.23      359.94      7.48 o 
  -2   1   3     4076.81     4164.33     71.97 o 
  -1   1   3     1368.62     1342.74     19.14 o 
   0   1   3     1285.06     1207.62     20.76 o 
   1   1   3      180.51      192.95      6.26 o 
   2   1   3      339.91      354.87     10.20 o 
   3   1   3       40.46       36.26      2.73 o 
   5   1   3       29.20       33.52      3.51 o 
   6   1   3        0.26       -1.17      2.34 o 
   7   1   3       16.69       15.20      4.29 o 
   8   1   3       15.55        8.18      3.90 o 
 -10   2   3       34.35       38.20      6.24 o 
  -9   2   3        9.92       12.86      3.90 o 
  -8   2   3        0.00        0.78      2.34 o 
  -7   2   3      224.02      224.09      7.22 o 
  -6   2   3        0.17       -0.94      0.94 o 
  -5   2   3     1588.65     1658.28     24.25 o 
  -4   2   3      785.12      745.68     14.48 o 
  -3   2   3     2691.66     2753.50     38.84 o 
  -2   2   3       59.66       59.93      1.93 o 
  -1   2   3      141.87      161.03      3.53 o 
   0   2   3     4049.67     3916.25     81.91 o 
   1   2   3     1107.65     1018.65     38.03 o 
   2   2   3      140.10      116.77      5.08 o 
   3   2   3       30.44       31.19      3.12 o 
   4   2   3      126.14      159.21      7.02 o 
   5   2   3        3.13       -0.39      1.95 o 
   6   2   3        1.20       -2.34      2.34 o 
   7   2   3        3.41        3.90      3.12 o 
   8   2   3        0.25       -0.78      3.12 o 
 -10   3   3        1.82        3.90      3.51 o 
  -9   3   3       23.41       24.16      4.29 o 
  -8   3   3       72.11       63.04      4.87 o 
  -7   3   3        6.62       10.57      2.53 o 
  -6   3   3        0.12        1.99      1.36 o 
  -5   3   3      490.29      541.80     10.31 o 
  -4   3   3       18.98       18.28      1.03 o 
  -3   3   3     5023.20     5189.12     90.88 o 
  -2   3   3     1096.60      990.59     14.68 o 
  -1   3   3     1241.50     1231.47     22.25 o 
   0   3   3      145.42      133.07      3.28 o 
   1   3   3       16.29       13.79      2.53 o 
   2   3   3      359.84      320.62      6.68 o 
   3   3   3      175.02      165.17      7.03 o 
   4   3   3        3.90        3.12      2.34 o 
   5   3   3        3.41       -0.78      2.34 o 
   6   3   3       20.06       35.08      4.29 o 
 -10   4   3        0.50        0.39      3.12 o 
  -9   4   3        2.78        8.57      3.51 o 
  -8   4   3       37.63       45.04      3.16 o 
  -7   4   3       29.25       32.17      2.48 o 
  -6   4   3       99.14      101.89      3.99 o 
  -5   4   3      129.02      131.79      3.21 o 
  -4   4   3       14.15       12.21      1.03 o 
  -3   4   3      273.15      315.59      5.56 o 
  -2   4   3      349.66      351.54      6.17 o 
  -1   4   3     2273.26     2221.93     31.95 o 
   0   4   3      340.50      278.94      8.23 o 
   1   4   3      151.53      129.32      3.66 o 
   2   4   3        8.77        5.19      2.73 o 
   3   4   3       27.69       28.45      3.51 o 
   4   4   3        4.78        2.73      2.73 o 
   5   4   3        5.36        1.17      2.73 o 
   6   4   3       12.75        8.57      3.51 o 
 -10   5   3      103.73      125.96      8.97 o 
  -9   5   3        2.12        1.12      2.05 o 
  -8   5   3        4.72        2.73      1.93 o 
  -7   5   3       13.73       13.73      2.34 o 
  -6   5   3      301.59      313.24      7.87 o 
  -5   5   3        3.56        2.08      0.90 o 
  -4   5   3       42.71       42.71      1.80 o 
  -3   5   3       75.70       81.22      2.46 o 
  -2   5   3      407.21      397.77      7.08 o 
  -1   5   3        1.16        2.78      0.94 o 
   0   5   3      307.67      300.50      9.00 o 
   1   5   3      181.23      159.20      4.50 o 
   2   5   3       43.74       43.27      3.90 o 
   3   5   3       15.33       12.86      3.12 o 
   4   5   3        6.19        8.18      3.12 o 
   5   5   3        0.49       -1.56      2.73 o 
   6   5   3        0.32       -1.95      3.12 o 
 -10   6   3        6.50        7.01      3.90 o 
  -9   6   3        0.13        1.25      2.05 o 
  -8   6   3      261.83      289.85      8.59 o 
  -7   6   3        2.96        3.87      1.78 o 
  -6   6   3       47.94       53.45      2.39 o 
  -5   6   3        4.83        6.09      1.69 o 
  -4   6   3      295.74      291.87      5.86 o 
  -3   6   3        0.10       -0.65      0.86 o 
  -2   6   3        4.68        5.72      1.08 o 
  -1   6   3        2.96        2.60      1.22 o 
   0   6   3      563.18      568.68     16.08 o 
   1   6   3        6.22        6.89      1.30 o 
   2   6   3       30.66       35.08      4.29 o 
   3   6   3        3.61       -1.95      2.73 o 
   4   6   3        0.00       -2.73      2.73 o 
   5   6   3        1.12       -1.17      3.12 o 
   6   6   3       10.46       10.91      4.29 o 
 -10   7   3        8.03        8.27      2.43 o 
  -9   7   3       11.80        9.83      2.33 o 
  -8   7   3       52.87       56.10      3.71 o 
  -7   7   3       15.49       17.11      4.09 o 
  -6   7   3      228.38      236.53      5.40 o 
  -5   7   3        2.12        2.82      1.19 o 
  -4   7   3       34.67       36.42      2.09 o 
  -3   7   3        5.12        9.32      1.26 o 
  -2   7   3       85.23       88.83      3.55 o 
  -1   7   3        1.85        2.25      1.22 o 
   0   7   3       62.74       70.58      4.29 o 
   1   7   3        1.22        5.31      4.09 o 
   2   7   3      172.35      187.32      9.37 o 
   3   7   3        1.32       -1.17      2.73 o 
   4   7   3        0.13       -3.12      3.12 o 
   5   7   3        0.15       -1.56      3.51 o 
 -10   8   3        9.43        6.71      5.26 o 
  -9   8   3       14.31       13.64      6.63 o 
  -8   8   3       29.92       29.92      3.03 o 
  -7   8   3      139.52      134.85      5.24 o 
  -6   8   3       98.24       93.10      3.38 o 
  -5   8   3       99.21       98.89      3.45 o 
  -4   8   3       41.73       46.32      2.65 o 
  -3   8   3       63.10       64.28      3.97 o 
  -2   8   3        0.02       -1.30      1.30 o 
  -1   8   3       37.17       32.85      2.72 o 
   0   8   3       55.46       53.41      3.90 o 
   1   8   3        2.97       -1.95      2.34 o 
   2   8   3       41.46       38.59      5.46 o 
   3   8   3        2.63       -3.12      3.12 o 
   4   8   3       17.23       17.15      4.68 o 
  -9   9   3        7.82       12.45      2.48 o 
  -8   9   3        5.33        2.34      1.93 o 
  -7   9   3       16.67       11.87      2.33 o 
  -6   9   3       80.29       75.54      3.38 o 
  -5   9   3      345.67      318.29      7.14 o 
  -4   9   3       23.19       22.30      2.32 o 
  -3   9   3       89.91       88.70      4.11 o 
  -2   9   3        0.33       -1.38      1.95 o 
  -1   9   3       50.81       60.85      3.65 o 
   0   9   3        5.86        5.46      2.34 o 
   1   9   3       19.76       28.06      5.07 o 
   2   9   3       37.47       48.72      6.24 o 
   3   9   3        0.36       -3.12      3.12 o 
  -9  10   3       44.12       44.83      5.46 o 
  -8  10   3        1.86       -1.35      1.78 o 
  -7  10   3        2.15        2.04      1.78 o 
  -6  10   3        0.26       -1.50      1.50 o 
  -5  10   3       29.03       25.50      2.45 o 
  -4  10   3       62.82       61.54      3.19 o 
  -3  10   3      271.57      273.22      8.12 o 
  -2  10   3        0.52       -1.78      1.78 o 
  -1  10   3       18.85       19.49      2.81 o 
   1  10   3       14.33       16.76      4.68 o 
   2  10   3        2.07        5.85      3.90 o 
  -8  11   3        8.06       12.13      4.29 o 
  -7  11   3       74.35       79.89      4.54 o 
  -6  11   3       12.34        8.07      1.92 o 
  -5  11   3        1.01       -0.60      1.46 o 
  -4  11   3        3.41        2.89      3.51 o 
  -3  11   3       47.71       51.94      5.26 o 
  -2  11   3        4.47        3.42      2.73 o 
  -1  11   3       79.43       99.42      6.63 o 
   0  11   3        2.26       -3.12      3.12 o 
  -7  12   3        4.04        7.99      2.48 o 
  -6  12   3        3.53        3.76      1.88 o 
  -5  12   3       44.70       53.53      4.31 o 
  -4  12   3        7.59        4.70      2.52 o 
  -3  12   3        0.05       -0.99      2.33 o 
  -2  12   3        0.36       -2.15      2.15 o 
   1 -12   4       21.71       20.54      3.58 o 
   2 -12   4        7.43        7.01      2.76 o 
   3 -12   4       10.94       10.58      2.88 o 
   4 -12   4       32.37       42.89      6.63 o 
   5 -12   4        4.33        3.20      2.73 o 
   6 -12   4        0.13       -0.30      2.43 o 
  -1 -11   4        9.37        9.39      5.26 o 
   0 -11   4      117.42      134.76     10.34 o 
   1 -11   4        8.93       10.65      2.88 o 
   2 -11   4       44.72       41.08      3.99 o 
   3 -11   4        9.50        9.89      2.88 o 
   4 -11   4        8.07        6.56      2.33 o 
   5 -11   4       18.03       17.20      3.03 o 
   6 -11   4       18.85       19.99      3.27 o 
   7 -11   4        0.55       -0.22      2.15 o 
  -2 -10   4       12.01       11.28      3.51 o 
  -1 -10   4       20.08       18.71      3.16 o 
   0 -10   4        4.24        3.09      2.33 o 
   1 -10   4        6.15        3.67      2.33 o 
   2 -10   4      411.65      421.36     12.71 o 
   3 -10   4       45.11       59.21      5.26 o 
   4 -10   4       37.22       33.17      3.44 o 
   5 -10   4       10.65       10.99      2.48 o 
   6 -10   4        1.80       -1.17      1.87 o 
   7 -10   4        8.76        7.14      2.61 o 
   8 -10   4        0.01       -2.14      2.14 o 
  -3  -9   4       27.10       23.07      6.04 o 
  -2  -9   4        2.01       -0.39      2.05 o 
  -1  -9   4       14.38       13.82      2.76 o 
   0  -9   4       25.46       31.41      3.44 o 
   1  -9   4       31.25       24.71      3.16 o 
   2  -9   4        7.74        4.70      2.53 o 
   3  -9   4        3.87        2.55      2.05 o 
   4  -9   4      590.25      587.23     13.85 o 
   5  -9   4       86.31       99.36      4.94 o 
   6  -9   4       12.81       10.13      2.43 o 
   7  -9   4       20.25       24.41      3.27 o 
   8  -9   4        0.18       -1.65      1.65 o 
  -3  -8   4       55.68       54.58      5.46 o 
  -2  -8   4       13.55       10.91      3.51 o 
  -1  -8   4      100.53       96.89      5.27 o 
   0  -8   4        0.51       -0.64      1.50 o 
   1  -8   4        1.72        1.24      1.50 o 
   2  -8   4        0.51       -0.92      1.50 o 
   3  -8   4        6.88        5.26      2.53 o 
   4  -8   4        0.73       -1.50      1.50 o 
   5  -8   4       46.59       36.08      7.80 o 
   6  -8   4      315.83      308.67      8.83 o 
   7  -8   4       54.38       69.34      4.11 o 
   8  -8   4        0.02       -1.95      3.12 o 
  -6  -7   4        5.58        6.62      4.29 o 
  -4  -7   4        0.01        3.90      2.73 o 
  -3  -7   4       46.02       48.46      3.44 o 
  -2  -7   4       10.40       11.36      2.53 o 
  -1  -7   4       79.54       88.53      5.85 o 
   0  -7   4       18.07       20.69      2.48 o 
   1  -7   4       87.94       90.44      3.99 o 
   2  -7   4        0.18       -1.10      1.10 o 
   3  -7   4        8.19        6.80      1.78 o 
   4  -7   4       25.12       24.34      2.61 o 
   5  -7   4       36.28       44.98      3.44 o 
   6  -7   4        7.55       10.18      2.15 o 
   7  -7   4       77.22       68.63      3.93 o 
   8  -7   4       71.03       64.72      6.24 o 
  -6  -6   4        0.92        2.34      3.51 o 
  -5  -6   4        2.29       -0.39      3.12 o 
  -4  -6   4       89.04       86.04      4.11 o 
  -3  -6   4       61.66       57.92      3.44 o 
  -2  -6   4       22.76       28.24      2.61 o 
  -1  -6   4       89.53       97.72      4.11 o 
   0  -6   4        8.30        7.94      1.65 o 
   1  -6   4       32.60       38.06      2.48 o 
   2  -6   4       24.72       16.97      1.37 o 
   3  -6   4        1.53       -0.32      0.75 o 
   4  -6   4        1.87        1.75      0.84 o 
   5  -6   4        3.87        5.64      1.31 o 
   6  -6   4       12.27        8.54      1.64 o 
   7  -6   4      130.74      152.52      8.97 o 
   8  -6   4       14.39       16.14      2.88 o 
   9  -6   4       49.66       48.73      5.46 o 
  -7  -5   4        2.63        3.12      3.51 o 
  -6  -5   4        0.03       -1.17      2.73 o 
  -5  -5   4       27.30       26.07      3.70 o 
  -4  -5   4        0.00       -1.36      1.38 o 
  -3  -5   4        0.47        0.78      1.38 o 
  -2  -5   4      709.43      689.37     14.44 o 
  -1  -5   4      147.86      168.96      5.10 o 
   0  -5   4      291.03      312.03      8.02 o 
   1  -5   4      111.93      116.70      5.46 o 
   2  -5   4      476.00      574.16     22.16 o 
   3  -5   4       10.67       10.59      0.95 o 
   4  -5   4       53.80       51.83      2.07 o 
   5  -5   4       34.41       32.34      1.82 o 
   6  -5   4        5.55        5.96      1.41 o 
   7  -5   4        0.04       -0.88      1.75 o 
   8  -5   4        0.07       -0.61      1.87 o 
   9  -5   4       97.72      107.63      7.80 o 
  -8  -4   4        4.03        1.95      3.90 o 
  -7  -4   4        5.07        2.34      3.51 o 
  -6  -4   4       10.40       22.21      4.68 o 
  -5  -4   4       32.94       40.27      3.16 o 
  -4  -4   4       15.26       22.13      1.94 o 
  -3  -4   4      169.96      160.88      4.95 o 
  -2  -4   4       65.33       60.73      2.89 o 
  -1  -4   4       76.29       80.02      3.16 o 
   0  -4   4     2229.19     2235.86     40.35 o 
   1  -4   4        4.27        3.51      1.10 o 
   2  -4   4      374.95      391.84     12.90 o 
   3  -4   4       29.54       28.88      1.84 o 
   4  -4   4      862.24      986.06     15.38 o 
   5  -4   4        2.73        1.67      0.96 o 
   6  -4   4       38.31       38.98      2.61 o 
   7  -4   4       10.80       17.56      5.07 o 
   8  -4   4        7.60        9.74      3.51 o 
   9  -4   4        0.21        0.00      3.12 o 
  -8  -3   4        1.20        3.51      3.90 o 
  -7  -3   4        5.73        7.79      3.90 o 
  -6  -3   4       10.19       11.30      3.51 o 
  -5  -3   4       54.72       49.05      3.16 o 
  -4  -3   4      216.09      228.32      6.63 o 
  -3  -3   4       66.55       50.83      2.00 o 
  -2  -3   4      132.95      139.95      4.11 o 
  -1  -3   4      778.53      793.24     15.07 o 
   1  -3   4      477.93      443.48      9.03 o 
   2  -3   4     2096.10     2175.56     31.22 o 
   3  -3   4      129.27      137.36      3.16 o 
   4  -3   4       71.21       87.01      2.52 o 
   5  -3   4        0.76        0.00      0.83 o 
   6  -3   4      259.96      267.90      7.44 o 
   7  -3   4        1.05        0.97      3.70 o 
   8  -3   4       12.27       10.91      3.51 o 
   9  -3   4        1.00        1.95      3.12 o 
  -9  -2   4        0.59       -1.95      3.90 o 
  -8  -2   4       10.80        8.57      3.90 o 
  -7  -2   4       12.58       12.86      3.90 o 
  -6  -2   4        0.09       -1.75      1.75 o 
  -5  -2   4        7.22        8.17      1.78 o 
  -4  -2   4       40.68       40.46      3.12 o 
  -3  -2   4      433.61      412.48      7.13 o 
  -2  -2   4     1391.79     1256.42     18.64 o 
  -1  -2   4       62.63       78.92      1.82 o 
   0  -2   4       57.32       52.76      2.06 o 
   1  -2   4     1994.23     1866.11     32.19 o 
   2  -2   4     4830.38     4973.55     86.01 o 
   3  -2   4      381.90      373.13      6.39 o 
   4  -2   4      782.04      821.42     27.53 o 
   5  -2   4       56.83       47.82      2.72 o 
   6  -2   4        8.51        7.40      1.93 o 
   7  -2   4        0.09       -1.50      1.50 o 
   8  -2   4       15.56       20.66      4.29 o 
   9  -2   4        0.92        1.17      3.12 o 
  -9  -1   4        0.36       -1.56      3.51 o 
  -8  -1   4        7.18       11.69      3.90 o 
  -7  -1   4       25.31       18.71      3.90 o 
  -6  -1   4        0.90       -0.39      1.38 o 
  -5  -1   4      118.36      100.37      3.99 o 
  -4  -1   4       24.90       24.87      1.37 o 
  -3  -1   4       12.26       11.99      1.12 o 
  -2  -1   4      359.65      363.88      6.02 o 
  -1  -1   4     1614.91     1592.25     28.26 o 
   0  -1   4     1554.10     1417.80     35.26 o 
   1  -1   4      910.64      895.17     16.04 o 
   2  -1   4        2.95        5.85      1.17 o 
   3  -1   4      959.93      984.95     17.46 o 
   4  -1   4     1136.02     1035.72     26.88 o 
   5  -1   4      108.53      103.40      4.10 o 
   6  -1   4      122.53      124.39      4.77 o 
   7  -1   4        0.25       -1.50      1.50 o 
   8  -1   4        6.83        0.00      2.73 o 
   9  -1   4        0.72        0.00      3.51 o 
  -9   0   4        6.71        1.17      3.51 o 
  -8   0   4       59.97       58.48      5.85 o 
  -7   0   4       12.45       13.25      2.15 o 
  -6   0   4      150.00      147.27      5.10 o 
  -5   0   4       95.54       86.69      3.72 o 
  -4   0   4      158.61      180.71      5.10 o 
  -3   0   4      749.32      717.84     13.95 o 
  -2   0   4      487.62      486.64     10.65 o 
  -1   0   4       74.74       71.76      1.55 o 
   0   0   4     1667.16     1508.21     25.89 o 
   1   0   4     1575.13     1617.05     27.67 o 
   2   0   4      397.26      315.56      9.42 o 
   3   0   4      146.96      142.15      5.47 o 
   4   0   4        5.90        1.95      1.95 o 
   5   0   4      184.74      182.33      7.42 o 
   6   0   4       29.27       25.95      3.90 o 
   7   0   4       22.81       20.02      7.02 o 
   8   0   4       10.27       10.52      3.90 o 
 -10   1   4        0.37       -3.12      3.51 o 
  -9   1   4       18.96       20.66      4.68 o 
  -8   1   4        1.57        2.34      2.73 o 
  -7   1   4       23.53       18.00      2.33 o 
  -6   1   4       41.66       50.62      2.88 o 
  -5   1   4      226.64      246.87      6.49 o 
  -4   1   4      523.13      482.35     14.14 o 
  -3   1   4       39.16       41.97      1.78 o 
  -2   1   4     1819.42     1842.69     26.11 o 
  -1   1   4     1239.64     1314.60     18.91 o 
   0   1   4      825.85      882.30     15.60 o 
   1   1   4      459.84      440.32      8.17 o 
   2   1   4      602.80      615.91     16.92 o 
   3   1   4      289.71      235.90      8.22 o 
   4   1   4       36.88       36.25      3.12 o 
   5   1   4        2.88        3.51      2.34 o 
   6   1   4        4.20        1.56      2.73 o 
   7   1   4       38.10       33.20      5.65 o 
   8   1   4        8.76        6.24      3.51 o 
 -10   2   4        2.68        5.46      3.90 o 
  -9   2   4       10.14       16.37      4.29 o 
  -8   2   4        3.72        2.82      1.78 o 
  -7   2   4       12.21       13.61      2.05 o 
  -6   2   4        1.41       -1.10      1.10 o 
  -5   2   4       28.55       23.01      1.93 o 
  -4   2   4       22.43       24.62      1.78 o 
  -3   2   4      597.38      650.61      9.90 o 
  -2   2   4      155.58      148.91      3.24 o 
  -1   2   4       97.70       90.02      2.10 o 
   0   2   4     1460.51     1417.18     24.40 o 
   1   2   4      399.56      379.40      7.43 o 
   2   2   4      244.70      273.75      8.99 o 
   3   2   4      173.93      190.96      7.42 o 
   4   2   4       60.66       56.54      4.29 o 
   5   2   4       13.45        8.18      2.73 o 
   6   2   4        0.01        1.56      2.73 o 
   7   2   4       13.82       11.81      3.90 o 
   8   2   4        1.45       -2.34      3.12 o 
 -10   3   4       26.37       25.72      5.07 o 
  -9   3   4       18.51       20.66      4.29 o 
  -8   3   4        0.26       -1.38      1.38 o 
  -7   3   4       50.80       44.57      3.03 o 
  -6   3   4       24.22       20.79      2.05 o 
  -5   3   4       16.53       19.63      1.44 o 
  -4   3   4        0.88       -0.24      0.70 o 
  -3   3   4       27.96       25.34      1.26 o 
  -2   3   4      294.55      324.83      6.91 o 
  -1   3   4      166.27      187.26      3.66 o 
   0   3   4       45.34       43.16      1.75 o 
   1   3   4      141.47      146.14      3.46 o 
   2   3   4      198.39      179.83      4.12 o 
   3   3   4       54.25       45.62      3.90 o 
   4   3   4       30.84       33.91      3.90 o 
   5   3   4       18.61       21.05      3.51 o 
   6   3   4        1.83        2.34      2.73 o 
 -10   4   4        6.88       11.30      3.90 o 
  -9   4   4       66.23       76.22      4.41 o 
  -8   4   4      103.24      113.94      7.80 o 
  -7   4   4       99.78       98.23      4.27 o 
  -6   4   4       25.42       21.61      5.07 o 
  -5   4   4      128.75      145.72      3.37 o 
  -4   4   4        6.38        8.91      1.92 o 
  -3   4   4      200.43      227.25      4.42 o 
  -2   4   4       43.62       46.96      1.72 o 
  -1   4   4      102.40       93.85      2.89 o 
   0   4   4      140.08      147.62      5.66 o 
   1   4   4        0.14        3.12      1.56 o 
   2   4   4       23.23       30.79      3.51 o 
   3   4   4       76.82       75.66      5.07 o 
   4   4   4       14.01       14.03      3.12 o 
   5   4   4        5.78        9.35      3.12 o 
   6   4   4        3.96       -0.78      2.73 o 
 -10   5   4        6.63        6.24      3.90 o 
  -9   5   4        0.05       -1.74      1.78 o 
  -8   5   4        9.85        9.99      2.48 o 
  -7   5   4       58.56       72.89      5.07 o 
  -6   5   4      115.71      112.96      4.27 o 
  -5   5   4       42.86       42.54      1.94 o 
  -4   5   4       70.69       81.24      4.90 o 
  -3   5   4      388.40      467.69      8.12 o 
  -2   5   4      226.49      242.62      4.92 o 
  -1   5   4      129.36      128.43      5.07 o 
   0   5   4       56.57       48.17      3.70 o 
   1   5   4       10.29       10.80      1.95 o 
   2   5   4        8.27       10.52      2.73 o 
   3   5   4        5.39       13.25      3.51 o 
   4   5   4        8.31        8.18      3.12 o 
   5   5   4       19.67       12.47      3.51 o 
   6   5   4        1.24       -0.78      3.12 o 
 -10   6   4        0.16        2.64      2.33 o 
  -9   6   4       35.26       45.04      3.86 o 
  -8   6   4        0.55        0.99      2.34 o 
  -7   6   4       58.23       61.99      4.68 o 
  -6   6   4       25.35       29.23      2.48 o 
  -5   6   4        0.00       -0.80      0.80 o 
  -4   6   4       37.50       38.46      1.87 o 
  -3   6   4       20.44       20.91      1.49 o 
  -2   6   4       55.35       56.55      2.23 o 
  -1   6   4      507.20      514.29     14.50 o 
   0   6   4      166.69      156.34      4.60 o 
   1   6   4        7.61        8.43      1.35 o 
   2   6   4       14.60        8.96      3.12 o 
   3   6   4        3.10       -2.34      2.34 o 
   4   6   4        0.14       -0.78      2.73 o 
   5   6   4        0.59        2.73      3.51 o 
 -10   7   4        0.55        0.52      2.05 o 
  -9   7   4       71.35       71.17      4.41 o 
  -8   7   4        1.37       -0.18      2.34 o 
  -7   7   4       22.82       23.63      5.65 o 
  -6   7   4       48.89       52.54      2.54 o 
  -5   7   4      398.50      397.17      7.75 o 
  -4   7   4      351.88      341.37      8.04 o 
  -3   7   4       28.52       26.73      2.06 o 
  -2   7   4       26.11       26.71      2.15 o 
  -1   7   4       19.87       15.98      2.34 o 
   0   7   4        6.72        8.61      1.59 o 
   1   7   4      204.67      217.06      9.76 o 
   2   7   4       23.00       17.54      4.29 o 
   3   7   4        0.07       -2.73      2.73 o 
   4   7   4        1.65       -2.73      2.73 o 
 -10   8   4        3.14        0.78      2.73 o 
  -9   8   4        1.55       -1.78      1.78 o 
  -8   8   4        0.72       -0.39      1.65 o 
  -7   8   4      257.03      244.37      8.59 o 
  -6   8   4        0.20       -1.19      1.19 o 
  -5   8   4        0.74       -1.01      1.19 o 
  -4   8   4       99.05       98.33      5.34 o 
  -3   8   4      363.56      354.13      8.44 o 
  -2   8   4      341.80      364.36      9.07 o 
  -1   8   4       18.58       19.88      2.73 o 
   0   8   4        9.86       10.43      3.31 o 
   1   8   4        0.09       -0.78      2.73 o 
   2   8   4        0.21        0.00      3.12 o 
   3   8   4       34.27       33.91      5.46 o 
   4   8   4        0.97       -3.51      3.51 o 
  -9   9   4        0.23       -1.78      1.78 o 
  -8   9   4        5.82        4.60      2.05 o 
  -7   9   4        7.85        8.53      3.31 o 
  -6   9   4        0.08       -1.19      1.19 o 
  -5   9   4      291.40      269.76      6.46 o 
  -4   9   4        0.77        0.71      1.35 o 
  -3   9   4       13.50       13.02      2.23 o 
  -2   9   4       44.45       41.22      3.17 o 
  -1   9   4      104.82      108.42      5.85 o 
   0   9   4       63.91       72.91      6.24 o 
   1   9   4       12.20        7.01      3.90 o 
   2   9   4        0.14       -3.12      3.12 o 
   3   9   4        3.26        1.56      4.29 o 
  -9  10   4        0.01       -1.78      1.78 o 
  -8  10   4        1.75       -1.17      1.65 o 
  -7  10   4        0.02       -0.97      1.65 o 
  -6  10   4        0.56       -1.26      1.26 o 
  -5  10   4        9.26       11.66      2.00 o 
  -4  10   4        2.69       -0.53      1.41 o 
  -3  10   4      116.50      114.39      5.05 o 
  -2  10   4        8.30        7.29      2.23 o 
  -1  10   4        2.84        8.96      2.73 o 
   0  10   4       12.99       15.20      4.29 o 
   1  10   4       30.24       24.16      5.46 o 
  -8  11   4       26.76       29.67      4.09 o 
  -7  11   4        1.10        2.91      3.12 o 
  -6  11   4        7.96        8.55      1.94 o 
  -5  11   4        0.30       -1.26      1.26 o 
  -4  11   4       27.04       26.52      3.90 o 
  -3  11   4        0.75       -0.23      2.14 o 
  -2  11   4        8.10        5.85      3.12 o 
   0  11   4        9.88       12.86      4.68 o 
  -7  12   4       12.51       15.36      2.88 o 
  -6  12   4        5.08        1.45      3.01 o 
  -5  12   4        0.05        0.95      2.15 o 
  -4  12   4        8.87        7.95      3.12 o 
  -3  12   4        1.44        0.16      2.33 o 
  -2  12   4       34.43       42.87      5.46 o 
   1 -12   5       43.91       47.90      4.54 o 
   2 -12   5        1.78        0.41      2.33 o 
   3 -12   5        6.64        5.56      2.61 o 
   4 -12   5        2.82        2.47      2.43 o 
   5 -12   5        0.26        4.55      2.61 o 
  -1 -11   5       26.93       32.27      6.82 o 
   0 -11   5       54.40       61.21      4.94 o 
   1 -11   5       10.34       14.26      2.88 o 
   2 -11   5        0.22        0.39      2.20 o 
   3 -11   5       24.83       22.40      3.16 o 
   4 -11   5        8.62        8.31      2.61 o 
   5 -11   5        4.92        2.53      2.20 o 
   6 -11   5        6.80        9.95      2.99 o 
   7 -11   5        0.07        1.33      2.33 o 
  -2 -10   5        1.48       -1.17      3.31 o 
  -1 -10   5       24.00       20.27      3.31 o 
   0 -10   5        8.43        5.93      2.73 o 
   1 -10   5      106.05      112.35      5.52 o 
   2 -10   5       22.76       24.19      3.16 o 
   3 -10   5       10.29       10.11      2.61 o 
   4 -10   5       12.42        9.85      2.61 o 
   5 -10   5        0.00       -1.65      1.65 o 
   6 -10   5       22.28       24.72      3.09 o 
   7 -10   5        0.67       -1.44      2.15 o 
   8 -10   5        1.56       -1.39      2.15 o 
  -3  -9   5        1.92        0.19      2.20 o 
  -2  -9   5       14.82        6.63      2.48 o 
  -1  -9   5        6.14       -0.13      2.05 o 
   0  -9   5       15.01       16.45      2.76 o 
   1  -9   5      201.14      216.37      7.31 o 
   2  -9   5       29.43       28.09      3.16 o 
   3  -9   5      132.86      119.18      6.83 o 
   4  -9   5        5.48        3.31      2.20 o 
   5  -9   5        0.27       -1.78      1.78 o 
   6  -9   5       37.20       35.63      3.55 o 
   7  -9   5        1.27       -0.39      1.95 o 
   8  -9   5       16.63       26.50      5.46 o 
  -3  -8   5        4.17        3.70      2.20 o 
  -2  -8   5        4.13        3.12      3.12 o 
  -1  -8   5        0.01       -1.95      2.34 o 
   0  -8   5       42.36       41.82      3.27 o 
   1  -8   5       27.69       30.23      4.29 o 
   2  -8   5       20.93       25.32      2.76 o 
   3  -8   5      647.12      641.60     14.42 o 
   4  -8   5       88.47       77.47      4.11 o 
   5  -8   5       55.68       39.27      4.48 o 
   6  -8   5       24.36       26.64      4.09 o 
   7  -8   5        0.23       -1.59      1.59 o 
   8  -8   5       35.66       29.62      5.46 o 
  -4  -7   5       13.60       14.81      3.90 o 
  -3  -7   5       39.50       32.65      3.31 o 
  -2  -7   5       64.67       62.77      3.71 o 
  -1  -7   5       76.86       74.83      3.99 o 
   0  -7   5        0.39       -1.56      1.95 o 
   1  -7   5        0.02        1.36      1.75 o 
   2  -7   5      170.11      162.51      5.66 o 
   3  -7   5       13.05       11.58      2.20 o 
   4  -7   5        0.17        1.04      3.12 o 
   5  -7   5      724.60      726.49     15.80 o 
   6  -7   5       93.48       90.47      4.49 o 
   7  -7   5        7.68        1.56      3.51 o 
   8  -7   5        4.68        8.18      3.90 o 
  -6  -6   5        4.40        5.46      3.51 o 
  -5  -6   5       10.33        9.74      3.51 o 
  -4  -6   5       40.87       49.90      5.07 o 
  -3  -6   5       11.16       10.47      3.12 o 
  -2  -6   5      114.43      122.61      4.82 o 
  -1  -6   5      136.04      135.27      5.10 o 
   0  -6   5      243.02      243.66      7.62 o 
   1  -6   5      247.43      250.90      9.77 o 
   2  -6   5       34.44       38.69      2.61 o 
   3  -6   5       27.08       26.80      4.09 o 
   4  -6   5      350.92      351.66      9.19 o 
   5  -6   5        0.11       -0.53      1.50 o 
   6  -6   5       14.70       21.91      2.71 o 
   7  -6   5      282.44      301.53     12.50 o 
   8  -6   5       35.85       47.55      5.85 o 
  -7  -5   5        9.66       14.42      4.68 o 
  -6  -5   5        9.25        4.68      3.51 o 
  -5  -5   5        0.12       -0.72      1.78 o 
  -4  -5   5      113.59      106.77      4.66 o 
  -3  -5   5       44.34       45.26      2.88 o 
  -2  -5   5      241.75      237.65      6.61 o 
  -1  -5   5      226.46      204.91      6.06 o 
   0  -5   5      373.88      431.00      9.96 o 
   1  -5   5      274.21      331.89      8.01 o 
   2  -5   5      233.68      246.74      7.40 o 
   3  -5   5      292.03      345.42      6.43 o 
   4  -5   5       24.29       28.19      1.77 o 
   5  -5   5      108.35       99.97      3.14 o 
   6  -5   5      328.40      350.65      8.98 o 
   7  -5   5        2.18        2.17      1.87 o 
   8  -5   5       17.35       19.34      3.03 o 
   9  -5   5       44.60       37.03      5.46 o 
  -8  -4   5       12.92        9.74      4.68 o 
  -7  -4   5        2.53        3.51      3.51 o 
  -6  -4   5       15.27       16.76      3.90 o 
  -5  -4   5       24.65       30.14      2.88 o 
  -4  -4   5       41.21       47.97      2.35 o 
  -3  -4   5       13.93       18.47      2.45 o 
  -2  -4   5      845.06      823.47     16.27 o 
  -1  -4   5       38.26       39.94      2.33 o 
   0  -4   5      350.63      369.04      8.42 o 
   1  -4   5      379.88      396.13      8.85 o 
   2  -4   5      418.22      512.97     14.31 o 
   3  -4   5      238.01      308.35      5.77 o 
   4  -4   5       82.36       80.48      2.46 o 
   5  -4   5      165.60      174.19      4.18 o 
   6  -4   5        0.25       -0.97      1.38 o 
   7  -4   5       70.85       65.26      3.86 o 
   8  -4   5      175.05      178.97      6.76 o 
   9  -4   5        0.05       -2.73      2.73 o 
  -8  -3   5        1.52       -1.56      3.51 o 
  -7  -3   5        1.93        2.73      3.12 o 
  -6  -3   5       87.77       86.83      4.68 o 
  -5  -3   5       12.10       18.33      3.90 o 
  -4  -3   5       95.40       96.81      3.04 o 
  -3  -3   5       15.28       12.66      1.26 o 
  -2  -3   5       19.85       27.60      1.46 o 
  -1  -3   5      761.27      757.51     16.97 o 
   0  -3   5     1746.97     1764.88     31.21 o 
   1  -3   5        0.52        1.17      0.83 o 
   2  -3   5       80.38       80.23      4.49 o 
   3  -3   5       15.03       15.11      1.19 o 
   4  -3   5       79.43       91.48      2.71 o 
   5  -3   5       40.52       37.88      2.48 o 
   6  -3   5       13.87       12.68      2.05 o 
   7  -3   5       56.48       55.35      6.04 o 
   8  -3   5        8.09        9.16      3.90 o 
   9  -3   5       11.62       11.30      4.29 o 
  -9  -2   5        7.17       -2.34      3.90 o 
  -8  -2   5        2.47        4.68      3.51 o 
  -7  -2   5       45.64       31.19      5.07 o 
  -6  -2   5        0.01       -0.53      1.56 o 
  -5  -2   5        7.08        6.70      2.34 o 
  -4  -2   5      523.89      559.89      9.50 o 
  -3  -2   5        1.02        0.00      0.67 o 
  -2  -2   5       74.21       55.69      1.96 o 
  -1  -2   5       15.36       14.97      1.14 o 
   0  -2   5       20.67       22.23      1.75 o 
   1  -2   5     2752.34     2788.22     47.61 o 
   2  -2   5      253.35      309.62      9.20 o 
   3  -2   5       22.44       23.30      1.31 o 
   4  -2   5       22.22       25.25      1.37 o 
   5  -2   5       62.67       65.08      4.68 o 
   6  -2   5        1.66       -2.34      2.34 o 
   7  -2   5        2.58        0.78      1.78 o 
   8  -2   5        3.56        1.95      3.12 o 
   9  -2   5       13.19       12.47      4.29 o 
  -9  -1   5       11.51        8.96      4.29 o 
  -8  -1   5        0.69        0.39      3.12 o 
  -7  -1   5        0.21        0.12      1.78 o 
  -6  -1   5       21.87       24.10      2.48 o 
  -5  -1   5      243.15      196.70      5.94 o 
  -4  -1   5      128.45      140.20      4.42 o 
  -3  -1   5        5.25        6.33      0.90 o 
  -2  -1   5     2129.64     2196.05     31.35 o 
  -1  -1   5      352.38      386.26      7.68 o 
   0  -1   5       45.77       54.01      2.34 o 
   1  -1   5        5.66        2.81      0.65 o 
   2  -1   5        4.21        4.10      0.83 o 
   3  -1   5     1509.82     1621.52     28.12 o 
   4  -1   5       22.31       36.25      3.12 o 
   5  -1   5       20.86       26.83      4.87 o 
   6  -1   5       73.69       66.17      6.24 o 
   7  -1   5       66.50       62.93      8.38 o 
   8  -1   5        0.87        0.78      3.12 o 
  -9   0   5       22.74       18.71      5.07 o 
  -8   0   5        5.80        5.46      3.51 o 
  -7   0   5       62.63       57.78      3.55 o 
  -6   0   5        4.75        6.59      1.78 o 
  -5   0   5       93.24      102.53      3.99 o 
  -4   0   5       51.61       59.98      2.61 o 
  -3   0   5      913.11      805.61     17.21 o 
  -2   0   5     1277.83     1259.55     26.29 o 
  -1   0   5      290.34      270.64      4.59 o 
   0   0   5     1685.41     1747.99     29.97 o 
   1   0   5      441.75      488.58      9.31 o 
   2   0   5       10.65       13.69      1.36 o 
   3   0   5       67.66       81.91      4.29 o 
   4   0   5       43.23       49.90      3.51 o 
   5   0   5      275.50      295.79     10.55 o 
   6   0   5       34.68       42.48      3.27 o 
   7   0   5        9.25        3.90      2.20 o 
   8   0   5       34.04       19.49      5.07 o 
 -10   1   5        6.30        3.51      4.29 o 
  -9   1   5        8.58        3.51      3.90 o 
  -8   1   5        8.06        1.98      1.65 o 
  -7   1   5       72.18       65.49      3.71 o 
  -6   1   5      129.97      137.82      4.82 o 
  -5   1   5      141.41      150.96      4.82 o 
  -4   1   5        6.27        9.12      1.22 o 
  -3   1   5      742.91      749.61     14.50 o 
  -2   1   5      143.08      188.54      3.50 o 
  -1   1   5     1095.74     1208.51     17.54 o 
   0   1   5      810.12      860.34     15.40 o 
   1   1   5      457.07      467.25      9.62 o 
   2   1   5       79.46       88.95      4.29 o 
   3   1   5       85.20       69.83      3.90 o 
   4   1   5       16.74       19.88      2.73 o 
   5   1   5       38.50       44.05      3.90 o 
   6   1   5       10.10       15.20      3.12 o 
   7   1   5       27.16       19.29      3.31 o 
   8   1   5        2.42        1.56      3.51 o 
 -10   2   5        0.08       -0.78      3.51 o 
  -9   2   5        9.20        7.40      3.51 o 
  -8   2   5       48.55       56.74      3.71 o 
  -7   2   5       39.46       35.86      2.88 o 
  -6   2   5      168.60      155.60      5.24 o 
  -5   2   5      147.53      153.77      4.88 o 
  -4   2   5      338.06      382.95      8.44 o 
  -3   2   5      129.12      149.85      3.10 o 
  -2   2   5       15.31       14.68      0.90 o 
  -1   2   5      698.75      697.81     10.77 o 
   0   2   5      137.90      166.98      3.84 o 
   1   2   5      386.58      382.04     10.19 o 
   2   2   5        3.55        2.34      1.56 o 
   3   2   5      123.19      140.09      6.24 o 
   4   2   5        1.08        1.95      1.95 o 
   5   2   5        2.04        0.39      2.34 o 
   6   2   5       17.92       20.27      3.51 o 
   7   2   5        1.77        7.40      3.51 o 
 -10   3   5        5.40        7.79      3.90 o 
  -9   3   5       33.06       30.00      3.27 o 
  -8   3   5        0.03       -2.20      2.73 o 
  -7   3   5       10.12        8.11      2.53 o 
  -6   3   5      341.21      389.81      9.39 o 
  -5   3   5       39.66       45.62      2.48 o 
  -4   3   5     1188.65     1309.82     22.37 o 
  -3   3   5      250.91      226.89      4.34 o 
  -2   3   5       50.24       46.93      1.64 o 
  -1   3   5      106.98      105.59      2.90 o 
   0   3   5       68.33       68.27      2.16 o 
   1   3   5       50.44       37.89      1.65 o 
   2   3   5       27.52       34.30      3.51 o 
   3   3   5       27.57       26.90      3.12 o 
   4   3   5       49.99       53.80      4.68 o 
   5   3   5       13.03       19.10      3.51 o 
   6   3   5        0.04       -2.34      2.34 o 
   7   3   5        0.00        2.34      3.51 o 
 -10   4   5       10.73       10.91      4.29 o 
  -9   4   5       56.44       70.87      4.38 o 
  -8   4   5       12.04       13.18      4.09 o 
  -7   4   5        2.59       -0.19      1.38 o 
  -6   4   5        7.97       10.46      2.73 o 
  -5   4   5       19.29       22.14      1.76 o 
  -4   4   5      937.18     1020.65     19.50 o 
  -3   4   5        2.02        0.39      0.83 o 
  -2   4   5     1681.52     1739.03     25.52 o 
  -1   4   5      199.63      198.62      4.95 o 
   0   4   5      141.97      142.91      3.94 o 
   1   4   5       21.45       27.25      1.65 o 
   2   4   5       80.43       78.78      5.07 o 
   3   4   5        0.26        0.78      2.34 o 
   4   4   5       10.57        5.85      3.12 o 
   5   4   5        0.04        4.29      3.12 o 
   6   4   5       25.73       28.45      4.68 o 
 -10   5   5       61.66       75.94      4.94 o 
  -9   5   5       20.06       19.49      3.03 o 
  -8   5   5      172.92      184.09     12.10 o 
  -7   5   5       18.37       25.24      4.29 o 
  -6   5   5       36.16       42.39      3.12 o 
  -5   5   5       61.13       54.67      2.17 o 
  -4   5   5       38.48       50.63      2.09 o 
  -3   5   5       30.48       25.17      2.34 o 
  -2   5   5      568.52      587.00     14.33 o 
  -1   5   5       41.73       41.33      2.15 o 
   0   5   5      437.67      421.23      8.92 o 
   1   5   5       59.34       58.22      2.60 o 
   2   5   5      162.13      185.00      8.59 o 
   3   5   5        0.02        1.56      2.73 o 
   4   5   5       32.44       33.13      4.68 o 
   5   5   5        2.80        4.68      3.51 o 
   6   5   5        2.38        2.34      3.51 o 
 -10   6   5        0.70        0.00      2.20 o 
  -9   6   5        3.77        2.73      1.93 o 
  -8   6   5      286.31      283.32      8.27 o 
  -7   6   5      125.69      123.21      5.46 o 
  -6   6   5      612.20      626.93     13.70 o 
  -5   6   5       12.26       10.89      1.35 o 
  -4   6   5       76.78       86.62      2.77 o 
  -3   6   5       55.56       53.85      2.17 o 
  -2   6   5       42.42       50.73      2.61 o 
  -1   6   5        2.94        2.08      1.22 o 
   0   6   5      104.69      102.20      3.66 o 
   1   6   5       27.72       24.95      3.90 o 
   2   6   5       38.28       28.07      4.29 o 
   3   6   5        6.98        7.40      3.51 o 
   4   6   5       55.53       59.26      5.85 o 
   5   6   5        0.74       -2.73      2.73 o 
 -10   7   5       17.36       14.47      2.88 o 
  -9   7   5       22.52       27.24      3.16 o 
  -8   7   5        4.04        2.73      1.93 o 
  -7   7   5        2.73        5.85      1.93 o 
  -6   7   5      541.29      505.71     11.62 o 
  -5   7   5      286.15      282.26      6.16 o 
  -4   7   5      494.81      491.69      9.17 o 
  -3   7   5       30.53       31.83      2.00 o 
  -2   7   5       11.13       12.08      2.34 o 
  -1   7   5        1.50        1.78      1.22 o 
   0   7   5       18.79       16.64      2.14 o 
   1   7   5       23.12       26.11      4.29 o 
   2   7   5       16.04       14.42      3.90 o 
   3   7   5        2.49       -3.12      3.12 o 
   4   7   5        0.89       -3.12      3.12 o 
 -10   8   5        0.01       -1.87      1.87 o 
  -9   8   5        0.04       -1.75      1.75 o 
  -8   8   5       52.96       57.86      3.71 o 
  -7   8   5       14.18        9.40      2.53 o 
  -6   8   5        0.01       -1.75      1.75 o 
  -5   8   5        9.47       13.24      1.87 o 
  -4   8   5      372.94      336.33     12.18 o 
  -3   8   5      174.58      172.44      5.35 o 
  -2   8   5       52.67       59.26      4.29 o 
  -1   8   5        5.05        2.66      1.59 o 
   0   8   5       14.55       13.25      3.51 o 
   1   8   5       17.32       15.98      4.29 o 
   2   8   5        3.46       -0.39      3.12 o 
   3   8   5       13.64       15.59      4.29 o 
  -9   9   5        1.22        0.19      1.93 o 
  -8   9   5        0.03       -1.75      1.75 o 
  -7   9   5        0.55       -1.38      1.38 o 
  -6   9   5       32.12       28.87      2.39 o 
  -5   9   5        2.04        1.60      1.49 o 
  -4   9   5       27.36       23.79      2.23 o 
  -3   9   5       27.65       33.28      9.35 o 
  -2   9   5       96.95       89.31      5.46 o 
  -1   9   5       37.84       38.66      3.17 o 
   0   9   5        1.97        0.39      3.12 o 
   1   9   5        0.28       -2.73      3.12 o 
   2   9   5       24.16       24.94      5.07 o 
  -9  10   5       14.55       22.38      3.16 o 
  -8  10   5        3.52        3.38      2.05 o 
  -7  10   5       10.15        8.79      2.20 o 
  -6  10   5       16.88       15.65      2.00 o 
  -5  10   5        4.73        1.98      1.46 o 
  -4  10   5        1.25       -1.59      1.59 o 
  -3  10   5       21.80       20.06      2.88 o 
  -2  10   5       50.10       43.27      4.29 o 
  -1  10   5       21.08       15.98      4.68 o 
   0  10   5       12.40        6.24      3.90 o 
   1  10   5        1.87        0.00      3.90 o 
  -8  11   5        5.99        8.18      2.48 o 
  -7  11   5        1.06        3.82      2.05 o 
  -6  11   5        2.38        0.88      1.50 o 
  -5  11   5       29.50       33.53      2.84 o 
  -4  11   5       42.03       41.78      3.83 o 
  -3  11   5        2.94        7.79      3.12 o 
  -2  11   5        1.18       -1.95      2.34 o 
  -1  11   5       18.99       22.99      5.85 o 
  -6  12   5        9.17        6.81      2.15 o 
  -5  12   5        2.10        0.23      2.23 o 
  -4  12   5        1.12       -1.95      1.95 o 
  -3  12   5       12.67       15.98      4.29 o 
   2 -12   6        0.03       -0.39      2.20 o 
   3 -12   6        0.12       -2.05      2.05 o 
   4 -12   6        7.76        9.46      2.99 o 
   5 -12   6        0.72        2.08      2.43 o 
  -1 -11   6       37.42       46.28     10.33 o 
   0 -11   6       41.79       51.05      7.21 o 
   1 -11   6        1.26        1.40      2.73 o 
   2 -11   6       19.98       16.77      3.16 o 
   3 -11   6       12.17       11.61      2.76 o 
   4 -11   6        6.62        6.89      2.61 o 
   5 -11   6        0.06       -1.45      1.95 o 
   6 -11   6       27.73       24.70      3.55 o 
  -2 -10   6       22.68       22.38      3.44 o 
  -1 -10   6        7.29        5.50      2.61 o 
   0 -10   6       48.54       52.26      7.80 o 
   1 -10   6       24.10       23.74      3.44 o 
   2 -10   6      132.09      124.76      5.79 o 
   3 -10   6       10.24        8.96      2.48 o 
   4 -10   6       20.07       13.71      2.71 o 
   5 -10   6        9.87        8.66      2.61 o 
   6 -10   6        8.07       12.14      6.04 o 
   7 -10   6        2.38       -0.88      2.15 o 
  -3  -9   6       13.35       15.20      4.29 o 
  -2  -9   6        1.52        2.34      3.12 o 
  -1  -9   6       68.06       71.18      4.54 o 
   0  -9   6      197.16      195.90      7.03 o 
   1  -9   6        5.50        5.02      2.33 o 
   2  -9   6      275.99      273.71     11.13 o 
   3  -9   6        0.11       -1.36      1.93 o 
   4  -9   6      124.68      113.33      5.24 o 
   5  -9   6       38.44       32.94      3.44 o 
   6  -9   6       16.94       17.65      2.99 o 
   7  -9   6        1.44        0.19      2.15 o 
   8  -9   6        0.54        3.12      4.29 o 
  -4  -8   6       11.30       10.52      3.90 o 
  -3  -8   6       21.60       24.91      3.31 o 
  -2  -8   6       73.83       75.55      8.58 o 
  -1  -8   6       24.72       28.45      4.29 o 
   0  -8   6       13.68       11.30      3.12 o 
   1  -8   6      205.46      202.64      6.90 o 
   2  -8   6      598.70      610.44     14.13 o 
   3  -8   6        8.33        9.10      2.33 o 
   4  -8   6      449.75      423.97     10.92 o 
   5  -8   6       10.97        6.03      2.05 o 
   6  -8   6       25.79       22.54      2.99 o 
   7  -8   6       16.31       16.76      4.68 o 
   8  -8   6        9.74        6.62      4.29 o 
  -4  -7   6       11.23       10.13      3.51 o 
  -3  -7   6        7.34        1.53      2.05 o 
  -2  -7   6       12.27       11.71      2.53 o 
  -1  -7   6       60.46       51.77      5.26 o 
   0  -7   6      298.84      305.60      8.55 o 
   1  -7   6       70.82       76.04      5.46 o 
   2  -7   6       14.57       19.24      3.12 o 
   3  -7   6      477.74      488.63     11.63 o 
   4  -7   6      607.40      640.20     14.27 o 
   5  -7   6      105.61      106.41      4.82 o 
   6  -7   6      209.53      217.23      7.16 o 
   7  -7   6       13.51       12.08      4.29 o 
   8  -7   6        2.29        0.00      3.51 o 
  -5  -6   6       31.75       33.52      5.07 o 
  -4  -6   6       29.29       27.67      4.29 o 
  -3  -6   6        0.08       -1.95      2.14 o 
  -2  -6   6        1.61       -0.19      1.38 o 
  -1  -6   6        0.42       -1.38      1.38 o 
   0  -6   6        3.30        4.48      1.65 o 
   1  -6   6       25.33       31.62      2.61 o 
   2  -6   6      598.54      590.55     12.90 o 
   3  -6   6      278.27      263.41      7.32 o 
   4  -6   6        0.07        0.04      1.50 o 
   5  -6   6      523.24      521.47     11.90 o 
   6  -6   6      225.74      242.07     10.93 o 
   7  -6   6      122.21      115.85      7.80 o 
   8  -6   6       26.93       26.50      5.07 o 
  -7  -5   6        5.54        7.79      3.90 o 
  -6  -5   6        6.43        7.79      3.51 o 
  -5  -5   6        6.47        2.62      3.51 o 
  -4  -5   6       42.07       42.64      5.07 o 
  -3  -5   6       59.64       58.15      2.65 o 
  -2  -5   6      319.12      331.80     11.85 o 
  -1  -5   6       77.29       82.61      3.55 o 
   0  -5   6        8.20        6.48      1.38 o 
   1  -5   6       82.10       75.01      3.44 o 
   2  -5   6       97.98      101.05      5.46 o 
   3  -5   6       27.85       16.08      2.14 o 
   4  -5   6      391.86      368.39      8.99 o 
   5  -5   6      338.61      349.86      9.19 o 
   6  -5   6        5.31       10.13      3.51 o 
   7  -5   6      259.97      251.87     10.93 o 
   8  -5   6       28.98       38.98      5.46 o 
  -7  -4   6       13.89       10.52      3.90 o 
  -6  -4   6        0.08        0.00      1.78 o 
  -5  -4   6       16.18       14.13      2.33 o 
  -4  -4   6      131.12      112.82      4.55 o 
  -3  -4   6       14.77       15.83      1.58 o 
  -2  -4   6      141.95      112.86      3.13 o 
  -1  -4   6      186.13      189.53      4.68 o 
   0  -4   6     1046.73     1162.67     22.73 o 
   1  -4   6      439.62      436.65      9.69 o 
   2  -4   6       85.69       78.33      2.96 o 
   3  -4   6      310.64      321.27      6.00 o 
   4  -4   6       99.48      108.31      3.14 o 
   5  -4   6       62.89       58.38      3.16 o 
   6  -4   6      118.99      109.76      4.54 o 
   7  -4   6      177.87      178.34      6.35 o 
   8  -4   6        0.78        2.34      2.20 o 
  -8  -3   6        0.63        3.12      3.90 o 
  -7  -3   6        6.79        3.90      3.51 o 
  -6  -3   6        0.36       -0.85      1.50 o 
  -5  -3   6      135.94      120.71      6.44 o 
  -4  -3   6       96.52       82.26      9.17 o 
  -3  -3   6       21.87       21.59      1.54 o 
  -2  -3   6      705.07      683.58     11.03 o 
  -1  -3   6       26.30       26.96      1.20 o 
   0  -3   6      131.37      153.88      4.39 o 
   1  -3   6      393.74      423.62      9.01 o 
   2  -3   6      917.01     1090.09     18.95 o 
   3  -3   6      268.22      284.32      5.49 o 
   4  -3   6      139.42      144.32      3.59 o 
   5  -3   6      230.90      231.39      9.18 o 
   6  -3   6       30.58       36.29      3.03 o 
   7  -3   6       15.36       16.53      2.61 o 
   8  -3   6       26.13       22.11      5.26 o 
   9  -3   6       56.19       58.86      7.02 o 
  -8  -2   6        4.27        0.78      3.12 o 
  -7  -2   6       24.96       19.73      5.65 o 
  -6  -2   6       24.60       25.50      5.07 o 
  -5  -2   6       10.65        8.35      1.78 o 
  -4  -2   6        8.08        8.91      1.50 o 
  -3  -2   6      519.33      491.20      8.34 o 
  -2  -2   6     1459.33     1504.01     28.45 o 
  -1  -2   6        2.11        1.45      0.57 o 
   0  -2   6      820.57      920.40     23.71 o 
   1  -2   6      226.06      233.28      5.66 o 
   2  -2   6       50.64       69.17      2.61 o 
   3  -2   6      159.02      162.54      4.39 o 
   4  -2   6      308.50      326.69     12.90 o 
   5  -2   6       32.60       33.64      2.61 o 
   6  -2   6       71.63       66.39      3.71 o 
   7  -2   6       59.87       58.08      3.71 o 
   8  -2   6        3.98       11.42      2.76 o 
  -9  -1   6        6.11        9.35      4.68 o 
  -8  -1   6       42.08       45.22      5.85 o 
  -7  -1   6       42.38       48.16      3.58 o 
  -6  -1   6        2.46        2.94      1.95 o 
  -5  -1   6       48.05       37.87      4.87 o 
  -4  -1   6       86.69       75.20      4.68 o 
  -3  -1   6       20.80       17.75      1.43 o 
  -2  -1   6       82.94       90.82      3.52 o 
  -1  -1   6       91.44      119.00      4.34 o 
   0  -1   6     3508.22     3672.94     62.01 o 
   1  -1   6       78.52       80.19      2.76 o 
   2  -1   6      190.38      223.56      7.62 o 
   3  -1   6      385.22      377.79     16.45 o 
   4  -1   6       15.48        8.18      1.95 o 
   5  -1   6       12.32        8.96      2.73 o 
   6  -1   6       55.89       52.47      3.44 o 
   7  -1   6        0.65       -1.65      1.65 o 
   8  -1   6       20.80       18.99      3.51 o 
  -9   0   6        5.55        4.29      3.90 o 
  -8   0   6       22.63       24.98      4.68 o 
  -7   0   6       12.06        9.59      3.12 o 
  -6   0   6      272.44      305.10      8.42 o 
  -5   0   6       79.21       89.92      3.72 o 
  -4   0   6       91.74       77.08      3.16 o 
  -3   0   6      151.78      144.27      2.97 o 
  -2   0   6       22.50       25.26      1.50 o 
  -1   0   6      119.23       95.45      2.34 o 
   0   0   6      143.27      164.59      4.00 o 
   1   0   6      262.54      268.34      5.94 o 
   2   0   6     1235.94     1281.00     22.56 o 
   3   0   6       32.65       38.20      3.12 o 
   4   0   6       10.98       11.30      2.34 o 
   5   0   6      196.67      197.93      8.20 o 
   6   0   6        9.16       10.13      3.12 o 
   7   0   6        0.01       -1.78      1.78 o 
   8   0   6        5.49        5.07      3.90 o 
 -10   1   6        6.19        1.56      4.68 o 
  -9   1   6        4.26        4.29      3.51 o 
  -8   1   6       66.65       61.53      3.99 o 
  -7   1   6       24.81       28.84      2.88 o 
  -6   1   6       13.18       17.68      2.20 o 
  -5   1   6       81.34       78.47      3.31 o 
  -4   1   6     1041.61     1114.41     21.23 o 
  -3   1   6       11.42       16.10      1.35 o 
  -2   1   6      130.76      133.27      3.48 o 
  -1   1   6      343.25      360.31      6.10 o 
   0   1   6     1065.07     1120.18     24.60 o 
   1   1   6      176.35      146.46      4.88 o 
   2   1   6       55.63       59.10      2.14 o 
   3   1   6      295.26      282.31      9.78 o 
   4   1   6      133.73      135.01      6.24 o 
   5   1   6        2.52        6.23      2.73 o 
   6   1   6        2.78        3.51      2.73 o 
   7   1   6       65.99       60.33      9.75 o 
 -10   2   6       14.60        9.74      4.29 o 
  -9   2   6        0.39       -0.39      2.73 o 
  -8   2   6       54.58       56.26      5.07 o 
  -7   2   6       27.57       24.71      2.48 o 
  -6   2   6      263.61      281.22     15.24 o 
  -5   2   6      115.04      130.21      8.97 o 
  -4   2   6       42.10       46.49      2.73 o 
  -3   2   6      616.16      673.91     10.47 o 
  -2   2   6     1366.65     1414.86     20.73 o 
  -1   2   6      830.06      831.61     12.66 o 
   0   2   6       86.24       82.19      2.61 o 
   1   2   6      108.54      100.58      2.81 o 
   2   2   6      720.47      778.40     21.62 o 
   3   2   6      117.98       92.47      5.07 o 
   4   2   6       21.17       20.27      3.12 o 
   5   2   6       76.19       81.88      5.46 o 
   6   2   6       16.56       18.71      3.90 o 
   7   2   6        0.00       -1.56      2.73 o 
 -10   3   6        3.53       -0.39      3.51 o 
  -9   3   6        2.29        0.39      1.95 o 
  -8   3   6        2.52       -1.38      2.73 o 
  -7   3   6        3.76       -0.25      2.73 o 
  -6   3   6      169.16      166.38      5.38 o 
  -5   3   6      120.45      136.97      4.41 o 
  -4   3   6      437.83      442.34      7.42 o 
  -3   3   6      458.79      506.00      8.26 o 
  -2   3   6      470.28      477.04      7.97 o 
  -1   3   6      887.12      859.72     13.26 o 
   0   3   6      664.38      661.64     12.63 o 
   1   3   6      523.77      574.12     11.17 o 
   2   3   6       29.37       31.57      3.12 o 
   3   3   6        3.97        1.56      1.95 o 
   4   3   6      121.03      115.08      6.63 o 
   5   3   6       20.52       23.38      3.51 o 
   6   3   6        8.61        8.18      3.51 o 
   7   3   6       11.01       10.13      3.90 o 
 -10   4   6       58.62       64.14      8.97 o 
  -9   4   6       12.33       12.74      2.71 o 
  -8   4   6       20.51       21.79      6.82 o 
  -7   4   6       37.06       37.44      3.03 o 
  -6   4   6       14.31       11.27      1.65 o 
  -5   4   6        3.25        2.53      1.10 o 
  -4   4   6      132.16      146.49      3.39 o 
  -3   4   6      185.03      219.13      6.17 o 
  -2   4   6      189.19      199.02      4.93 o 
  -1   4   6      689.15      679.16     13.06 o 
   0   4   6      290.67      298.85      6.57 o 
   1   4   6      182.71      199.46      4.97 o 
   2   4   6      159.45      159.64      7.42 o 
   3   4   6       41.32       43.66      4.68 o 
   4   4   6        7.73        6.24      2.73 o 
   5   4   6        0.11        0.39      2.73 o 
   6   4   6        5.30        7.40      3.51 o 
 -10   5   6      123.84      122.12     14.04 o 
  -9   5   6        6.33        8.57      2.48 o 
  -8   5   6      184.20      190.76     11.12 o 
  -7   5   6       31.48       24.11      5.46 o 
  -6   5   6       73.09       76.07      3.58 o 
  -5   5   6      242.62      220.85      6.21 o 
  -4   5   6       17.59       22.02      2.92 o 
  -3   5   6       16.51       18.66      2.03 o 
  -2   5   6        8.94       11.42      1.50 o 
  -1   5   6       98.67      100.23      3.37 o 
   0   5   6       49.67       39.95      2.15 o 
   1   5   6      355.14      355.11     12.51 o 
   2   5   6       27.76       24.56      3.90 o 
   3   5   6        8.89       11.30      3.51 o 
   4   5   6       14.65       14.42      3.90 o 
   5   5   6        1.62        5.85      3.51 o 
 -10   6   6        3.79        4.68      3.51 o 
  -9   6   6       20.58       23.35      2.88 o 
  -8   6   6      307.83      287.13     11.72 o 
  -7   6   6        1.39        2.40      1.78 o 
  -6   6   6      291.38      288.53      7.87 o 
  -5   6   6       20.04       22.91      1.80 o 
  -4   6   6       97.16       90.06      3.72 o 
  -3   6   6      395.20      379.81      7.27 o 
  -2   6   6        2.20        2.51      1.22 o 
  -1   6   6       71.67       81.84      3.51 o 
   0   6   6        1.22        0.73      1.00 o 
   1   6   6        9.47       12.86      3.12 o 
   2   6   6        3.98        6.23      3.12 o 
   3   6   6      112.42      102.97      7.02 o 
   4   6   6        0.11        1.56      3.12 o 
   5   6   6        0.07        0.00      3.12 o 
 -10   7   6        2.46        0.90      2.15 o 
  -9   7   6       11.50        9.19      2.92 o 
  -8   7   6        7.77        4.75      2.05 o 
  -7   7   6      110.24      105.91      4.82 o 
  -6   7   6      348.46      330.24      8.70 o 
  -5   7   6        8.25       10.40      1.77 o 
  -4   7   6      233.58      228.45      6.61 o 
  -3   7   6        0.74        0.86      1.56 o 
  -2   7   6       40.64       43.32      2.61 o 
  -1   7   6      163.25      171.79      5.16 o 
   0   7   6       14.45       13.64      3.51 o 
   1   7   6       37.61       45.22      4.68 o 
   2   7   6        0.47        0.78      3.12 o 
   3   7   6        0.82        0.00      3.51 o 
   4   7   6        0.05       -3.12      3.12 o 
 -10   8   6        2.78        3.67      2.33 o 
  -9   8   6        5.04        5.65      2.53 o 
  -8   8   6        1.56        2.34      1.93 o 
  -7   8   6      127.42      109.92      4.82 o 
  -6   8   6       15.30        7.27      2.05 o 
  -5   8   6      179.18      171.65      6.73 o 
  -4   8   6      157.50      155.17      5.33 o 
  -3   8   6       46.12       48.66      6.63 o 
  -2   8   6      108.95      103.13      4.22 o 
  -1   8   6        0.64       -1.09      1.36 o 
   0   8   6        0.75       -2.34      2.34 o 
   1   8   6       15.69       14.42      4.29 o 
   2   8   6        7.47        3.12      3.51 o 
   3   8   6        5.55        4.29      4.29 o 
  -9   9   6       11.08        8.41      5.46 o 
  -8   9   6        0.40       -0.72      1.78 o 
  -7   9   6        0.62        1.36      1.65 o 
  -6   9   6        7.65        9.01      2.20 o 
  -5   9   6      321.48      278.31      8.07 o 
  -4   9   6       14.56       11.13      2.15 o 
  -3   9   6       85.97       94.37      5.85 o 
  -2   9   6       14.41       16.83      2.59 o 
  -1   9   6       56.22       64.71      6.24 o 
   0   9   6       47.13       50.29      5.85 o 
   1   9   6        0.02       -3.12      3.12 o 
   2   9   6        3.61       -3.51      3.51 o 
  -8  10   6        0.01        0.33      1.78 o 
  -7  10   6       34.39       39.50      3.44 o 
  -6  10   6        8.41        8.14      2.33 o 
  -5  10   6        1.90        0.19      2.34 o 
  -4  10   6        0.47       -1.95      1.95 o 
  -3  10   6      269.71      246.79     10.15 o 
  -2  10   6        6.83        4.26      2.23 o 
  -1  10   6        9.87        8.96      4.29 o 
   0  10   6        0.48       -2.34      3.51 o 
   1  10   6       27.69       36.64      6.24 o 
  -7  11   6       12.72       18.14      2.76 o 
  -6  11   6        1.89       -0.39      1.93 o 
  -5  11   6       18.39       23.45      2.60 o 
  -4  11   6        0.65        0.00      2.73 o 
  -3  11   6        0.83       -1.95      1.95 o 
  -2  11   6       15.55       14.03      5.07 o 
  -1  11   6      101.39      106.84      8.58 o 
  -5  12   6        7.69        7.40      3.51 o 
  -4  12   6        1.94        1.17      2.73 o 
   0 -11   7        4.92        5.15      2.61 o 
   1 -11   7       31.70       37.69      4.13 o 
   2 -11   7        6.85        5.13      2.61 o 
   3 -11   7        1.06       -0.58      1.93 o 
   4 -11   7       52.85       49.35      7.60 o 
   5 -11   7        0.19       -1.19      2.05 o 
   6 -11   7        0.05        0.91      2.43 o 
  -2 -10   7       20.70       25.18      3.58 o 
  -1 -10   7       10.67        8.59      3.70 o 
   0 -10   7        2.59        3.98      2.61 o 
   1 -10   7      108.28      108.25      8.19 o 
   2 -10   7       28.11       31.72      3.71 o 
   3 -10   7       44.46       43.12      4.13 o 
   4 -10   7        2.97        2.54      2.33 o 
   5 -10   7        0.40        0.58      2.53 o 
   6 -10   7       28.52       26.26      3.70 o 
   7 -10   7        0.00       -1.82      2.05 o 
  -2  -9   7        0.00       -1.95      2.73 o 
  -1  -9   7       13.62       14.42      3.90 o 
   0  -9   7       10.82       11.64      2.88 o 
   1  -9   7       17.65       20.63      3.16 o 
   2  -9   7        3.89        1.79      2.05 o 
   3  -9   7      113.61      105.90      5.24 o 
   4  -9   7       34.08       24.67      5.65 o 
   5  -9   7        7.67        7.66      2.43 o 
   6  -9   7        3.01        1.69      2.05 o 
   7  -9   7        3.82        7.01      4.29 o 
  -4  -8   7       16.51       13.64      4.29 o 
  -3  -8   7       18.64       29.23      5.07 o 
  -2  -8   7        3.59        1.14      3.31 o 
  -1  -8   7        4.74        3.90      2.20 o 
   0  -8   7       11.26       13.64      3.51 o 
   1  -8   7       17.53       17.06      2.76 o 
   2  -8   7       14.80       11.53      2.48 o 
   3  -8   7        4.71        2.73      1.93 o 
   4  -8   7        4.28        0.78      1.93 o 
   5  -8   7       41.42       41.67      5.46 o 
   6  -8   7        4.46        0.44      3.70 o 
   7  -8   7        1.29       -0.39      3.12 o 
   8  -8   7        3.78        5.46      4.29 o 
  -5  -7   7        1.57       -0.78      3.12 o 
  -4  -7   7        6.54        3.12      3.51 o 
  -3  -7   7       75.43       73.40      4.27 o 
  -2  -7   7       73.04       77.15      6.82 o 
  -1  -7   7       19.13       19.45      2.76 o 
   0  -7   7        0.78       -0.78      1.65 o 
   1  -7   7       88.65       87.75      5.85 o 
   2  -7   7      127.60      122.89      5.10 o 
   3  -7   7        0.44       -1.65      1.65 o 
   4  -7   7      108.32      114.40      5.10 o 
   5  -7   7        0.14       -0.36      2.14 o 
   6  -7   7       29.62       27.67      5.07 o 
   7  -7   7        2.63       -0.39      3.51 o 
   8  -7   7        1.63        1.56      3.90 o 
  -5  -6   7       73.08       79.15      7.02 o 
  -4  -6   7        9.24       14.03      3.90 o 
  -3  -6   7       17.63       19.66      3.12 o 
  -2  -6   7        1.84        0.00      1.38 o 
  -1  -6   7      159.43      172.25      6.24 o 
   0  -6   7      119.68      124.28      6.05 o 
   1  -6   7       28.33       29.38      2.61 o 
   2  -6   7       47.34       49.12      4.29 o 
   3  -6   7      277.25      278.74      7.74 o 
   4  -6   7      140.06      151.72      5.65 o 
   5  -6   7       17.93       14.77      2.43 o 
   6  -6   7      108.33      100.24      7.02 o 
   7  -6   7        0.89       -1.17      3.12 o 
   8  -6   7       18.11       10.91      4.29 o 
  -6  -5   7       34.74       21.44      4.29 o 
  -5  -5   7        3.63        1.56      2.73 o 
  -4  -5   7        7.22       14.03      3.51 o 
  -3  -5   7      184.82      210.18      6.56 o 
  -2  -5   7        8.56       11.85      2.05 o 
  -1  -5   7      177.01      176.60      5.78 o 
   0  -5   7       18.93       16.13      1.93 o 
   1  -5   7      212.35      257.45      8.20 o 
   2  -5   7       76.98       89.70      5.07 o 
   3  -5   7      237.35      232.45      6.63 o 
   4  -5   7       48.01       59.23      3.44 o 
   5  -5   7      184.02      188.53      8.98 o 
   6  -5   7        9.53       15.59      3.90 o 
   7  -5   7        6.46        8.18      3.90 o 
   8  -5   7       49.44       49.51      6.24 o 
  -7  -4   7        0.92       -2.73      2.73 o 
  -6  -4   7        0.64        1.56      2.53 o 
  -5  -4   7        1.23        1.65      1.78 o 
  -4  -4   7       16.90       16.29      2.15 o 
  -3  -4   7        6.40        6.31      1.23 o 
  -2  -4   7       18.10       28.32      1.69 o 
  -1  -4   7      255.17      291.38      7.45 o 
   0  -4   7       19.42       24.16      3.70 o 
   1  -4   7      531.87      555.21     11.92 o 
   2  -4   7      106.18       75.50      3.31 o 
   3  -4   7      173.19      202.44      5.80 o 
   4  -4   7       66.55       70.18      3.44 o 
   5  -4   7      137.08      132.27      7.02 o 
   6  -4   7        1.06        2.73      2.73 o 
   7  -4   7       52.00       45.61      5.07 o 
   8  -4   7        7.52       13.25      4.29 o 
  -8  -3   7        1.39        1.56      3.12 o 
  -7  -3   7        1.14       -0.86      2.05 o 
  -6  -3   7        8.41        9.34      2.92 o 
  -5  -3   7       25.06       32.05      2.88 o 
  -4  -3   7       42.38       41.83      3.90 o 
  -3  -3   7       32.91       28.83      1.93 o 
  -2  -3   7       74.62       79.02      2.39 o 
  -1  -3   7       17.67       15.21      0.94 o 
   0  -3   7       70.02       70.99      3.00 o 
   1  -3   7      259.64      281.01      6.90 o 
   2  -3   7      133.75      139.96      3.21 o 
   3  -3   7      365.51      373.56      6.85 o 
   4  -3   7       43.84       40.07      2.48 o 
   5  -3   7       83.29       82.37      3.72 o 
   6  -3   7       66.16       61.97      4.29 o 
   7  -3   7       18.73       18.14      2.76 o 
   8  -3   7        5.38        5.66      2.33 o 
  -8  -2   7        2.27        6.23      3.90 o 
  -7  -2   7       93.65      101.89     11.50 o 
  -6  -2   7       34.47       34.07      4.29 o 
  -5  -2   7       21.30       21.70      2.33 o 
  -4  -2   7       34.36       43.99      2.72 o 
  -3  -2   7      721.88      803.34     20.88 o 
  -2  -2   7      486.76      534.93      8.79 o 
  -1  -2   7      104.02      110.37      2.63 o 
   0  -2   7      458.47      456.57      9.70 o 
   1  -2   7      213.07      218.70      5.53 o 
   2  -2   7      154.48      140.77      4.14 o 
   3  -2   7       82.22       89.36      4.88 o 
   4  -2   7       85.05       88.07      3.59 o 
   5  -2   7       82.03       82.71      8.38 o 
   6  -2   7        0.18       -1.50      1.50 o 
   7  -2   7       28.87       25.18      3.16 o 
   8  -2   7       37.91       26.97      3.51 o 
  -9  -1   7       16.48       14.42      5.07 o 
  -8  -1   7        5.73        5.16      2.33 o 
  -7  -1   7       18.22       25.65      6.43 o 
  -6  -1   7        1.99       -1.38      1.38 o 
  -5  -1   7      311.95      356.29      8.98 o 
  -4  -1   7      332.38      376.82      8.96 o 
  -3  -1   7       18.40       28.11      2.03 o 
  -2  -1   7       33.20       33.01      1.46 o 
  -1  -1   7     3037.19     3268.74     79.53 o 
   0  -1   7     1019.66     1016.08     33.65 o 
   1  -1   7       37.57       40.95      2.53 o 
   2  -1   7      347.89      354.35      7.74 o 
   3  -1   7      137.85      139.34      6.24 o 
   4  -1   7      112.44      118.99      5.85 o 
   5  -1   7        8.43       10.13      2.73 o 
   6  -1   7       41.32       38.01      3.27 o 
   7  -1   7        9.22       10.40      2.48 o 
   8  -1   7        4.59        4.46      3.70 o 
  -9   0   7        3.01        2.73      3.90 o 
  -8   0   7       32.57       25.52      6.04 o 
  -7   0   7       64.83       70.14      4.14 o 
  -6   0   7       11.98        8.30      4.29 o 
  -5   0   7       24.09       20.96      2.05 o 
  -4   0   7        1.16        0.67      0.94 o 
  -3   0   7      454.67      503.82      8.17 o 
  -2   0   7      885.14      874.25     15.01 o 
  -1   0   7       43.61       53.22      1.69 o 
   0   0   7        0.03       -0.16      0.78 o 
   1   0   7     1869.29     2038.43     35.22 o 
   2   0   7      395.32      374.87     10.77 o 
   3   0   7        0.09       -1.17      1.17 o 
   4   0   7       88.75      105.70      5.46 o 
   5   0   7       15.20       18.71      3.51 o 
   6   0   7       42.51       46.78      4.68 o 
   7   0   7        0.40       -1.77      3.12 o 
  -9   1   7        0.35       -1.39      1.87 o 
  -8   1   7        0.44       -0.87      1.78 o 
  -7   1   7       14.48       16.57      2.48 o 
  -6   1   7      209.24      212.95      7.03 o 
  -5   1   7      100.93       88.69      4.29 o 
  -4   1   7      553.50      571.94     12.07 o 
  -3   1   7        0.10       -0.57      0.57 o 
  -2   1   7        2.38        2.73      0.73 o 
  -1   1   7      292.74      280.27      6.46 o 
   0   1   7      117.29      110.28      3.31 o 
   1   1   7      236.04      246.27      8.99 o 
   2   1   7        0.86        1.56      1.56 o 
   3   1   7      307.52      294.40     10.17 o 
   4   1   7       96.99       77.23      5.07 o 
   5   1   7        0.01       -0.78      1.95 o 
   6   1   7       15.96       19.10      3.90 o 
   7   1   7        1.19       -0.39      2.20 o 
 -10   2   7        4.17        5.85      4.68 o 
  -9   2   7       15.97       26.47      3.44 o 
  -8   2   7       24.02       24.45      7.99 o 
  -7   2   7        2.89        2.31      1.78 o 
  -6   2   7       10.72       13.97      2.53 o 
  -5   2   7       82.15      102.12      4.68 o 
  -4   2   7      928.97     1023.61     19.79 o 
  -3   2   7       14.70       17.51      1.13 o 
  -2   2   7     1678.94     1871.37     27.14 o 
  -1   2   7        1.99        0.13      0.67 o 
   0   2   7       40.57       36.46      1.93 o 
   1   2   7       33.01       36.67      3.90 o 
   2   2   7      113.85      127.98      5.85 o 
   3   2   7       90.41       71.38      4.68 o 
   4   2   7        0.73        3.12      2.34 o 
   5   2   7       26.48       32.74      4.29 o 
   6   2   7       22.57       16.76      3.51 o 
   7   2   7        0.44        2.34      3.12 o 
 -10   3   7        7.87       11.69      4.68 o 
  -9   3   7       23.22       25.17      3.27 o 
  -8   3   7        6.86        4.55      2.05 o 
  -7   3   7       58.37       67.98      3.86 o 
  -6   3   7       43.05       40.23      3.31 o 
  -5   3   7        0.10       -0.83      0.83 o 
  -4   3   7      157.99      165.90      3.62 o 
  -3   3   7      201.24      234.29      4.64 o 
  -2   3   7     1184.85     1228.63     18.46 o 
  -1   3   7        6.38        7.10      1.10 o 
   0   3   7      888.81      970.63     17.96 o 
   1   3   7      121.89      128.84      3.75 o 
   2   3   7       51.73       57.31      4.29 o 
   3   3   7        0.75       -1.17      1.95 o 
   4   3   7      169.37      166.63      8.20 o 
   5   3   7        6.47        6.62      2.73 o 
   6   3   7        0.25        4.29      3.12 o 
 -10   4   7       27.78       32.65      3.90 o 
  -9   4   7      274.60      296.10     11.71 o 
  -8   4   7       45.47       43.81      3.71 o 
  -7   4   7      115.96      126.75      9.75 o 
  -6   4   7       13.11       12.13      1.93 o 
  -5   4   7       55.39       60.87      3.03 o 
  -4   4   7       30.55       34.61      1.72 o 
  -3   4   7       72.27       85.70      2.51 o 
  -2   4   7      200.80      200.74      4.39 o 
  -1   4   7       93.58      101.95      3.28 o 
   0   4   7      221.53      227.67      5.62 o 
   1   4   7       13.93       19.88      3.12 o 
   2   4   7      181.89      178.78      8.20 o 
   3   4   7      104.98      113.11      6.63 o 
   4   4   7       35.77       47.55      5.07 o 
   5   4   7        6.30        3.51      3.12 o 
 -10   5   7        8.63        9.97      2.61 o 
  -9   5   7        0.34        1.17      2.05 o 
  -8   5   7       61.42       66.85     10.53 o 
  -7   5   7      427.84      419.72     11.34 o 
  -6   5   7      161.54      166.26      5.52 o 
  -5   5   7      315.41      319.66      8.15 o 
  -4   5   7       39.74       41.08      2.00 o 
  -3   5   7        0.15       -0.43      0.84 o 
  -2   5   7       53.48       52.16      2.12 o 
  -1   5   7      153.82      153.05      4.39 o 
   0   5   7       58.50       67.10      3.12 o 
   1   5   7       18.97       17.54      3.51 o 
   2   5   7        0.59       -1.56      2.34 o 
   3   5   7        4.69        1.56      2.73 o 
   4   5   7       38.34       23.00      4.29 o 
   5   5   7       17.22       24.55      4.68 o 
 -10   6   7        3.44        2.95      2.15 o 
  -9   6   7        0.26        0.00      1.93 o 
  -8   6   7      136.34      142.92      5.66 o 
  -7   6   7        4.79        7.13      4.29 o 
  -6   6   7       37.05       39.76      3.03 o 
  -5   6   7      278.47      274.82      7.44 o 
  -4   6   7      275.95      267.60      5.75 o 
  -3   6   7      296.10      292.40      6.12 o 
  -2   6   7       57.80       57.72      2.72 o 
  -1   6   7       22.41       21.26      1.95 o 
   0   6   7       52.96       51.85      4.68 o 
   1   6   7       94.53       96.72      6.24 o 
   2   6   7       10.92       11.30      3.51 o 
   3   6   7        3.06        0.39      2.73 o 
   4   6   7        0.66        1.56      3.51 o 
 -10   7   7        0.99        1.75      2.20 o 
  -9   7   7       22.27       17.34      3.12 o 
  -8   7   7        7.60        8.59      5.07 o 
  -7   7   7       14.73       13.86      2.43 o 
  -6   7   7      454.31      392.14     10.95 o 
  -5   7   7       13.45       16.22      2.20 o 
  -4   7   7        1.95        1.61      1.26 o 
  -3   7   7       36.93       38.81      2.35 o 
  -2   7   7      161.29      164.82      5.22 o 
  -1   7   7      124.35      132.68      4.59 o 
   0   7   7       22.33       26.89      4.29 o 
   1   7   7        8.07        9.35      3.51 o 
   2   7   7       29.21       29.62      5.07 o 
   3   7   7       29.06       29.62      5.07 o 
  -9   8   7        1.55        0.78      3.12 o 
  -8   8   7        0.00       -0.24      1.78 o 
  -7   8   7       58.99       45.67      3.31 o 
  -6   8   7        6.92        6.24      2.20 o 
  -5   8   7      101.84       82.60      4.11 o 
  -4   8   7      545.90      486.82      9.46 o 
  -3   8   7       11.94       15.24      2.73 o 
  -2   8   7        0.12       -0.23      2.14 o 
  -1   8   7        0.00       -0.39      3.12 o 
   0   8   7       25.28       29.23      5.07 o 
   1   8   7       32.23       41.32      5.85 o 
   2   8   7        7.65        5.46      3.90 o 
   3   8   7        0.72       -1.95      3.51 o 
  -9   9   7       15.55       16.05      2.92 o 
  -8   9   7        1.87        3.04      2.05 o 
  -7   9   7        0.44       -0.97      1.65 o 
  -6   9   7       14.21        8.22      2.20 o 
  -5   9   7       27.07       28.41      2.99 o 
  -4   9   7        0.21       -0.76      1.65 o 
  -3   9   7       93.28       89.46      4.49 o 
  -2   9   7      310.20      316.96      8.62 o 
  -1   9   7        0.65        0.39      3.12 o 
   0   9   7        0.16       -3.12      3.12 o 
   1   9   7        1.53        3.51      3.90 o 
  -8  10   7       14.43       17.47      4.68 o 
  -7  10   7        7.76       13.09      3.70 o 
  -6  10   7        0.19        1.23      1.78 o 
  -5  10   7        1.78        5.04      3.31 o 
  -4  10   7       34.22       31.80      3.27 o 
  -3  10   7        0.00       -1.40      2.14 o 
  -2  10   7        2.34        0.39      3.90 o 
  -1  10   7       19.45       16.76      4.68 o 
   0  10   7       93.87       90.85      7.80 o 
  -7  11   7       15.15       13.68      2.76 o 
  -6  11   7       23.17       26.21      5.46 o 
  -5  11   7        0.78        0.39      2.73 o 
  -4  11   7       15.99       13.64      4.87 o 
  -3  11   7        0.02       -0.94      1.95 o 
  -2  11   7       11.87        7.01      4.68 o 
   0 -11   8        0.01       -0.58      2.20 o 
   1 -11   8        8.40        7.79      2.76 o 
   2 -11   8       10.38       14.96      5.65 o 
   3 -11   8        0.95       -0.18      2.05 o 
   4 -11   8        2.61        4.90      2.61 o 
   5 -11   8        1.03        0.66      2.33 o 
  -2 -10   8       13.59       10.52      4.29 o 
  -1 -10   8        0.34        1.95      2.48 o 
   0 -10   8        0.21       -0.97      2.15 o 
   1 -10   8       28.13       36.21      3.99 o 
   2 -10   8        3.88        6.04      2.48 o 
   3 -10   8        4.00        6.09      2.73 o 
   4 -10   8       33.80       34.72      3.83 o 
   5 -10   8        0.65        2.84      2.33 o 
   6 -10   8        3.29        1.78      2.43 o 
  -3  -9   8       20.84       23.77      5.07 o 
  -2  -9   8        0.07       -0.41      2.33 o 
  -1  -9   8       18.74       19.49      4.68 o 
   0  -9   8      124.23      127.94      8.19 o 
   1  -9   8        1.29        1.30      2.05 o 
   2  -9   8       22.14       26.67      5.65 o 
   3  -9   8       30.92       32.35      3.58 o 
   4  -9   8       34.96       30.38      3.44 o 
   5  -9   8        0.79        1.19      2.15 o 
   6  -9   8       39.96       37.11      3.93 o 
   7  -9   8        0.02        5.07      4.29 o 
  -4  -8   8        1.56        0.00      3.12 o 
  -3  -8   8        3.16        0.00      3.12 o 
  -2  -8   8       24.17       22.58      3.16 o 
  -1  -8   8       66.35       63.50      4.39 o 
   0  -8   8       18.26       15.03      2.76 o 
   1  -8   8        6.53        3.90      3.12 o 
   2  -8   8      310.69      296.30      8.98 o 
   3  -8   8        0.10       -1.78      1.78 o 
   4  -8   8       55.85       56.92      5.46 o 
   5  -8   8       16.23       14.13      2.71 o 
   6  -8   8       50.27       44.44      6.24 o 
   7  -8   8        0.11       -3.12      3.51 o 
  -5  -7   8        2.84        9.35      3.90 o 
  -4  -7   8       11.88       11.30      3.90 o 
  -3  -7   8        0.04       -1.95      2.34 o 
  -2  -7   8        9.59        6.24      2.20 o 
  -1  -7   8      107.77      116.47      5.22 o 
   0  -7   8      109.61      109.30      4.94 o 
   1  -7   8       60.55       55.61      3.71 o 
   2  -7   8       54.49       43.37      5.65 o 
   3  -7   8        0.17       -1.07      2.92 o 
   4  -7   8      322.21      309.22      8.98 o 
   5  -7   8        8.66       -0.87      3.90 o 
   6  -7   8       25.76       31.57      5.07 o 
   7  -7   8        1.99       -1.17      3.51 o 
   8  -7   8       18.96       10.13      4.68 o 
  -6  -6   8       11.39        7.01      3.90 o 
  -5  -6   8       11.33       13.25      4.29 o 
  -4  -6   8        0.64        0.78      2.73 o 
  -3  -6   8       25.19       19.10      3.90 o 
  -2  -6   8       69.11       79.03      4.27 o 
  -1  -6   8        3.52        5.26      1.93 o 
   0  -6   8        6.56       10.31      2.34 o 
   1  -6   8      357.24      347.13      9.24 o 
   2  -6   8      290.66      294.66     11.33 o 
   3  -6   8        0.36        0.00      2.14 o 
   4  -6   8        7.98        7.97      2.53 o 
   5  -6   8        3.77        1.06      1.87 o 
   6  -6   8      169.65      156.86      8.97 o 
   7  -6   8        4.38        1.56      3.51 o 
   8  -6   8        2.40        0.78      3.90 o 
  -6  -5   8       71.51       74.86      7.02 o 
  -5  -5   8        4.98        6.62      3.12 o 
  -4  -5   8       28.85       29.62      4.68 o 
  -3  -5   8        4.08        4.48      1.93 o 
  -2  -5   8        8.84        5.67      1.78 o 
  -1  -5   8       25.87       27.64      7.02 o 
   0  -5   8      207.10      194.75      6.06 o 
   1  -5   8        2.27        3.12      1.38 o 
   2  -5   8       12.55       21.56      2.33 o 
   3  -5   8      154.83      159.27      5.52 o 
   4  -5   8      217.26      221.91      6.76 o 
   5  -5   8       37.69       45.22      5.07 o 
   6  -5   8        5.12        5.07      3.51 o 
   7  -5   8       11.53       17.93      4.68 o 
   8  -5   8       47.36       48.73      6.24 o 
  -7  -4   8       27.67       22.61      5.07 o 
  -6  -4   8        3.75       -2.34      2.34 o 
  -5  -4   8       16.70       14.81      3.51 o 
  -4  -4   8      475.49      462.61     16.83 o 
  -3  -4   8       16.41       20.06      2.92 o 
  -2  -4   8      109.30      111.26      4.22 o 
  -1  -4   8        0.15        0.19      1.10 o 
   0  -4   8       24.64       27.39      2.33 o 
   1  -4   8       19.84       19.62      2.05 o 
   2  -4   8       78.36       65.04      3.03 o 
   3  -4   8        2.12        1.65      1.22 o 
   4  -4   8       74.01       80.10      3.71 o 
   5  -4   8        0.17       -1.17      2.34 o 
   6  -4   8       51.22       51.85      5.07 o 
   7  -4   8       44.81       51.84      5.46 o 
   8  -4   8        5.44        4.68      3.90 o 
  -8  -3   8        0.23       -2.34      3.12 o 
  -7  -3   8        4.21       -0.90      1.78 o 
  -6  -3   8       12.43        7.79      2.33 o 
  -5  -3   8       69.46       71.05      4.29 o 
  -4  -3   8       12.85       13.52      2.05 o 
  -3  -3   8      153.70      148.72      4.41 o 
  -2  -3   8     1229.73     1305.43     23.96 o 
  -1  -3   8       40.04       42.62      3.12 o 
   0  -3   8      528.48      487.36     10.65 o 
   1  -3   8       80.02       97.03      3.72 o 
   2  -3   8       14.77       12.25      1.78 o 
   3  -3   8      140.09      136.59      6.63 o 
   4  -3   8        2.33        0.78      1.95 o 
   5  -3   8        6.99        4.68      2.34 o 
   6  -3   8       51.37       47.17      4.68 o 
   7  -3   8       19.65       15.98      3.90 o 
   8  -3   8       11.52        7.01      3.90 o 
  -8  -2   8       10.88        9.59      5.07 o 
  -7  -2   8        3.95        3.17      2.14 o 
  -6  -2   8        2.96        4.68      2.34 o 
  -5  -2   8       30.48       25.96      3.31 o 
  -4  -2   8        4.57        4.13      1.30 o 
  -3  -2   8       10.19       11.75      1.19 o 
  -2  -2   8        9.24       10.24      1.03 o 
  -1  -2   8      289.12      305.98      5.59 o 
   0  -2   8     1122.00     1255.06     23.06 o 
   1  -2   8       45.93       41.11      2.33 o 
   2  -2   8      612.35      552.06     11.52 o 
   3  -2   8      223.29      233.98      8.98 o 
   4  -2   8        2.21        1.95      2.34 o 
   5  -2   8       62.05       60.18      4.48 o 
   6  -2   8       23.43       25.95      3.90 o 
   7  -2   8        3.96        3.51      2.20 o 
   8  -2   8       12.50       11.11      2.76 o 
  -9  -1   8        0.11       -1.17      3.51 o 
  -8  -1   8       13.91       12.47      2.61 o 
  -7  -1   8        7.04        5.07      2.92 o 
  -6  -1   8       36.32       39.14      2.99 o 
  -5  -1   8      109.05       98.90      4.11 o 
  -4  -1   8        1.18       -0.29      1.17 o 
  -3  -1   8      101.60      120.00      3.63 o 
  -2  -1   8        0.55       -0.50      0.50 o 
  -1  -1   8      272.90      273.17      5.17 o 
   0  -1   8        9.39        7.79      1.22 o 
   1  -1   8      114.61      139.52      4.14 o 
   2  -1   8      388.86      419.97      8.99 o 
   3  -1   8        4.28        3.90      1.95 o 
   4  -1   8      120.46      103.38      5.85 o 
   5  -1   8      105.83       98.29      6.24 o 
   6  -1   8        6.41        1.75      1.93 o 
   7  -1   8        3.27        0.85      4.09 o 
  -9   0   8       18.21       17.41      6.04 o 
  -8   0   8        0.99       -1.78      1.78 o 
  -7   0   8        0.07       -1.14      3.31 o 
  -6   0   8       82.97       78.93      3.83 o 
  -5   0   8       15.92       15.45      1.95 o 
  -4   0   8       10.93       12.50      1.59 o 
  -3   0   8      312.36      314.20      5.79 o 
  -2   0   8      143.09      183.23      3.78 o 
  -1   0   8      238.66      210.98      4.20 o 
   0   0   8       76.78       55.91      2.33 o 
   1   0   8      625.18      672.99     13.19 o 
   2   0   8       23.79       25.73      3.12 o 
   3   0   8       57.21       55.76      4.29 o 
   4   0   8       56.73       55.75      4.68 o 
   5   0   8        0.01       -2.34      2.34 o 
   6   0   8        1.49       -0.39      2.73 o 
   7   0   8       12.72       11.86      5.85 o 
  -9   1   8       11.35        8.18      2.76 o 
  -8   1   8        5.06        5.62      2.33 o 
  -7   1   8      131.06      134.38      5.37 o 
  -6   1   8        4.35        3.12      1.65 o 
  -5   1   8       24.03       23.55      2.20 o 
  -4   1   8      131.13      141.18      4.50 o 
  -3   1   8        2.65        2.61      0.80 o 
  -2   1   8       39.44       49.94      2.12 o 
  -1   1   8      266.67      327.20      6.12 o 
   0   1   8      606.46      732.57     14.02 o 
   1   1   8      238.13      254.29      6.06 o 
   2   1   8      121.37      115.50      5.46 o 
   3   1   8      210.93      214.77      8.59 o 
   4   1   8       18.53       13.64      3.12 o 
   5   1   8       34.85       26.90      4.29 o 
   6   1   8        2.57        0.00      2.73 o 
   7   1   8        0.40       -2.17      3.31 o 
 -10   2   8       35.62       40.93      6.63 o 
  -9   2   8       58.14       59.82      5.46 o 
  -8   2   8        5.33        8.28      2.33 o 
  -7   2   8       13.65       10.01      2.20 o 
  -6   2   8       48.71       55.96      3.16 o 
  -5   2   8      286.48      266.52      7.17 o 
  -4   2   8        8.29       11.48      2.73 o 
  -3   2   8      165.97      194.17      4.08 o 
  -2   2   8       30.92       51.91      1.94 o 
  -1   2   8       32.18       37.42      2.05 o 
   0   2   8      116.40      116.49      3.59 o 
   1   2   8      103.24      105.19      3.37 o 
   2   2   8      288.66      275.55     10.16 o 
   3   2   8      104.36      116.63      6.24 o 
   4   2   8       42.54       49.51      4.68 o 
   5   2   8       29.93       30.79      4.29 o 
   6   2   8        3.56        7.01      3.51 o 
 -10   3   8        0.34        0.62      2.61 o 
  -9   3   8        5.09        7.25      2.71 o 
  -8   3   8       68.68       73.19      7.41 o 
  -7   3   8      187.73      197.47     12.10 o 
  -6   3   8        4.55        6.65      1.78 o 
  -5   3   8       28.05       35.37      2.61 o 
  -4   3   8      236.75      237.36      6.64 o 
  -3   3   8       61.29       68.93      2.29 o 
  -2   3   8        0.62        0.53      0.89 o 
  -1   3   8      166.72      180.85      4.83 o 
   0   3   8        5.25        7.16      1.22 o 
   1   3   8       28.83       31.96      3.51 o 
   2   3   8       27.11       28.45      3.51 o 
   3   3   8       29.92       23.39      3.51 o 
   4   3   8       32.07       36.64      4.68 o 
   5   3   8       19.46       15.20      3.51 o 
   6   3   8       10.56       13.25      3.90 o 
 -10   4   8        2.88        6.23      2.76 o 
  -9   4   8       26.85       33.19      5.46 o 
  -8   4   8        8.66       16.54      2.88 o 
  -7   4   8       66.43       78.70      5.07 o 
  -6   4   8       52.07       47.48      6.43 o 
  -5   4   8      435.24      422.74     10.10 o 
  -4   4   8       36.84       33.51      1.77 o 
  -3   4   8      130.74      149.40      3.65 o 
  -2   4   8      373.80      372.84      7.04 o 
  -1   4   8       23.21       26.15      1.87 o 
   0   4   8       24.15       23.50      1.87 o 
   1   4   8       22.66       24.55      3.51 o 
   2   4   8        1.50        1.17      1.95 o 
   3   4   8        3.57        1.95      2.73 o 
   4   4   8        3.31        0.78      2.73 o 
   5   4   8        7.23        3.51      3.12 o 
 -10   5   8       57.40       68.75      4.82 o 
  -9   5   8       12.82       21.38      3.31 o 
  -8   5   8       26.10       31.75      3.16 o 
  -7   5   8      161.89      149.27      5.52 o 
  -6   5   8       54.61       59.78      3.44 o 
  -5   5   8       51.30       52.15      3.90 o 
  -4   5   8        0.67       -0.25      0.96 o 
  -3   5   8      407.78      386.82      7.41 o 
  -2   5   8      164.58      159.46      4.01 o 
  -1   5   8      173.03      183.07      5.06 o 
   0   5   8      176.55      176.83      8.20 o 
   1   5   8       60.48       64.33      5.07 o 
   2   5   8        8.29       12.08      3.51 o 
   3   5   8        0.91       -0.78      2.73 o 
   4   5   8        0.22       -1.56      2.73 o 
   5   5   8       17.25       10.91      4.29 o 
 -10   6   8        0.30       -1.90      2.14 o 
  -9   6   8       82.74       77.98      4.69 o 
  -8   6   8      184.38      188.41      6.76 o 
  -7   6   8       21.50       24.01      3.90 o 
  -6   6   8       21.17       13.39      2.34 o 
  -5   6   8      403.85      367.14      9.24 o 
  -4   6   8      151.50      149.12      4.10 o 
  -3   6   8        1.29       -1.13      1.13 o 
  -2   6   8       30.28       27.57      2.24 o 
  -1   6   8       81.57       80.23      3.37 o 
   0   6   8       63.12       60.43      5.07 o 
   1   6   8       90.73       84.62      6.24 o 
   2   6   8       35.35       53.01      5.85 o 
   3   6   8       28.31       27.28      5.07 o 
   4   6   8        0.02       -1.17      3.12 o 
  -9   7   8        0.15       -0.97      2.53 o 
  -8   7   8        0.35       -0.75      2.14 o 
  -7   7   8      217.93      190.49      6.76 o 
  -6   7   8      222.80      206.40      6.76 o 
  -5   7   8       10.35        7.91      2.05 o 
  -4   7   8        4.74        3.76      1.41 o 
  -3   7   8      400.61      382.37     10.90 o 
  -2   7   8      236.59      245.60      6.73 o 
  -1   7   8       10.79        6.63      3.12 o 
   0   7   8        8.23       10.91      3.90 o 
   1   7   8        2.25       -1.17      2.73 o 
   2   7   8        4.22        6.62      3.51 o 
   3   7   8       18.83       22.21      5.07 o 
  -9   8   8        2.59        0.57      2.05 o 
  -8   8   8        8.89        7.26      2.53 o 
  -7   8   8       43.68       45.80      5.07 o 
  -6   8   8        4.11        2.14      1.93 o 
  -5   8   8      165.68      143.86      8.00 o 
  -4   8   8       88.68       85.56      3.43 o 
  -3   8   8        0.00       -1.59      1.59 o 
  -2   8   8       40.70       47.94      3.90 o 
  -1   8   8      148.74      161.91      8.97 o 
   0   8   8      149.42      173.99      9.75 o 
   1   8   8        1.61        0.39      3.51 o 
   2   8   8        0.21       -3.12      3.51 o 
  -9   9   8        0.55        2.26      2.05 o 
  -8   9   8        3.32        0.84      1.78 o 
  -7   9   8        2.90        3.90      1.93 o 
  -6   9   8       31.52       30.17      3.16 o 
  -5   9   8      175.49      167.38      8.19 o 
  -4   9   8       18.02       14.77      2.15 o 
  -3   9   8       24.94       27.51      2.99 o 
  -2   9   8        6.06        5.85      3.90 o 
  -1   9   8        0.88       -3.12      3.12 o 
   0   9   8       25.15       31.96      5.46 o 
   1   9   8       23.29       14.42      4.68 o 
  -8  10   8        2.11        1.66      2.05 o 
  -7  10   8        3.70        3.12      1.93 o 
  -6  10   8        2.53        4.86      3.12 o 
  -5  10   8        0.08       -1.31      1.31 o 
  -4  10   8       60.39       51.49      3.83 o 
  -3  10   8      162.20      173.96      6.37 o 
  -2  10   8       15.73       17.93      5.07 o 
  -1  10   8        0.04       -3.12      3.51 o 
  -6  11   8        1.88        3.82      3.31 o 
  -5  11   8        1.15        1.61      2.73 o 
  -4  11   8        3.59        2.32      2.34 o 
  -3  11   8        4.09        8.57      4.29 o 
   1 -11   9        2.76        2.97      2.73 o 
   2 -11   9        0.42       -0.19      2.48 o 
   3 -11   9        0.01        0.34      2.33 o 
   4 -11   9        9.28        8.18      2.99 o 
  -1 -10   9       25.06       30.40      5.46 o 
   0 -10   9       12.11       15.42      3.03 o 
   1 -10   9        5.55       12.38      2.76 o 
   2 -10   9       35.83       32.12      3.71 o 
   3 -10   9       15.58       19.94      3.31 o 
   4 -10   9       12.01       17.12      3.51 o 
   5 -10   9        4.34       17.44      3.27 o 
   6 -10   9       15.38       13.29      3.27 o 
  -3  -9   9       13.48       16.76      5.07 o 
  -2  -9   9       26.98       28.54      3.86 o 
  -1  -9   9        2.34        4.80      2.61 o 
   1  -9   9       26.05       30.42      3.58 o 
   2  -9   9       54.90       62.16      4.27 o 
   3  -9   9        8.15       13.86      2.88 o 
   4  -9   9       39.89       35.44      3.99 o 
   5  -9   9       31.36       38.87      9.16 o 
   6  -9   9       22.03       35.47      6.24 o 
  -4  -8   9       17.74       31.18      5.85 o 
  -3  -8   9        8.14        5.85      3.90 o 
  -2  -8   9       28.27       30.56      3.71 o 
  -1  -8   9        1.59        0.73      2.05 o 
   0  -8   9       11.72       10.98      2.73 o 
   1  -8   9        4.49        2.73      3.12 o 
   2  -8   9      117.37      118.77      5.52 o 
   3  -8   9        3.26        0.78      2.20 o 
   4  -8   9       71.18       84.79      4.82 o 
   5  -8   9        5.15        7.20      3.51 o 
   6  -8   9        9.02        5.85      3.90 o 
   7  -8   9       19.89       18.32      5.46 o 
  -5  -7   9        0.13        0.78      3.12 o 
  -4  -7   9        3.24        2.34      3.51 o 
  -3  -7   9        6.37        1.95      3.12 o 
  -2  -7   9      183.73      194.68      7.16 o 
  -1  -7   9       19.19       25.87      3.16 o 
   0  -7   9      209.70      212.59      7.31 o 
   1  -7   9      106.53      110.72      8.39 o 
   2  -7   9       24.72       11.30      3.51 o 
   3  -7   9       28.22       30.80      3.58 o 
   4  -7   9       95.17       96.56      4.82 o 
   5  -7   9        0.19       -0.84      1.87 o 
   6  -7   9       51.56       51.85      6.24 o 
   7  -7   9        0.47       -3.51      3.51 o 
  -6  -6   9        0.99        0.00      3.12 o 
  -5  -6   9        6.33        0.00      3.12 o 
  -4  -6   9        0.93        0.78      3.12 o 
  -3  -6   9        0.26       -1.95      2.34 o 
  -2  -6   9        1.31       -0.39      2.53 o 
  -1  -6   9        0.64       -0.46      1.50 o 
   0  -6   9      625.92      622.36     14.26 o 
   1  -6   9        0.20        0.45      1.78 o 
   2  -6   9      403.70      393.95     10.22 o 
   3  -6   9      266.55      267.59      8.01 o 
   4  -6   9      114.21      104.51      4.82 o 
   5  -6   9       49.55       51.07      6.24 o 
   6  -6   9       36.71       37.03      5.85 o 
   7  -6   9        1.24        0.78      3.90 o 
  -6  -5   9       11.63       10.91      4.29 o 
  -5  -5   9        9.97        0.39      3.12 o 
  -4  -5   9        7.81        6.24      3.12 o 
  -3  -5   9        0.09       -1.56      2.34 o 
  -2  -5   9        2.61       -0.53      1.56 o 
  -1  -5   9        0.23       -1.36      1.38 o 
   0  -5   9      150.50      158.17      6.24 o 
   1  -5   9        4.54        8.22      1.93 o 
   2  -5   9      599.53      648.25     25.09 o 
   3  -5   9       49.49       43.29      3.31 o 
   4  -5   9      221.17      213.23      6.76 o 
   5  -5   9      235.20      242.85     10.93 o 
   6  -5   9       72.33       72.91      6.24 o 
   7  -5   9       16.43       23.38      5.07 o 
  -7  -4   9        0.41        2.73      3.51 o 
  -6  -4   9       13.14       13.64      4.29 o 
  -5  -4   9       68.71       75.25      6.63 o 
  -4  -4   9        3.21        1.56      2.73 o 
  -3  -4   9        9.84       12.47      3.12 o 
  -2  -4   9       95.72      106.40      6.83 o 
  -1  -4   9       14.46       14.48      2.05 o 
   0  -4   9       12.65       13.81      2.05 o 
   1  -4   9       22.73       19.49      2.20 o 
   2  -4   9      419.52      447.46     10.38 o 
   3  -4   9        9.80       13.25      3.12 o 
   4  -4   9      145.15      151.00      7.80 o 
   5  -4   9       41.53       48.73      5.46 o 
   6  -4   9       58.08       51.85      5.46 o 
   7  -4   9      108.43      114.65      7.80 o 
  -7  -3   9        0.36        1.56      3.51 o 
  -6  -3   9        2.94        1.06      1.87 o 
  -5  -3   9        1.57       -0.78      2.34 o 
  -4  -3   9       56.31       56.92      5.07 o 
  -3  -3   9      172.41      158.10      8.20 o 
  -2  -3   9        7.98       10.83      1.78 o 
  -1  -3   9        0.15       -0.78      1.10 o 
   0  -3   9      319.06      330.92      8.13 o 
   1  -3   9       12.93        8.77      1.65 o 
   2  -3   9      114.71      120.75      4.41 o 
   3  -3   9      146.46      129.95      6.63 o 
   4  -3   9      135.16      159.58      7.80 o 
   5  -3   9       54.05       57.31      5.07 o 
   6  -3   9        4.39        1.17      3.12 o 
   7  -3   9        2.10        1.56      3.51 o 
  -8  -2   9        0.24       -0.78      3.51 o 
  -7  -2   9       36.11       30.40      5.85 o 
  -6  -2   9       28.67       21.19      6.04 o 
  -5  -2   9        4.76        7.03      1.78 o 
  -4  -2   9       25.45       29.88      2.24 o 
  -3  -2   9       24.65       25.86      3.28 o 
  -2  -2   9      186.28      192.33      4.10 o 
  -1  -2   9      145.75      161.67      4.78 o 
   0  -2   9      140.73      138.16      4.39 o 
   1  -2   9        9.15       17.06      1.93 o 
   2  -2   9      102.40      111.22      3.86 o 
   3  -2   9       27.07       28.06      3.51 o 
   4  -2   9      112.35      106.88      6.24 o 
   5  -2   9      141.49      148.25      7.80 o 
   6  -2   9        0.56        8.96      3.51 o 
   7  -2   9       26.89       26.11      4.68 o 
  -9  -1   9        6.18       12.08      4.29 o 
  -8  -1   9       16.82       19.66      3.16 o 
  -7  -1   9       18.60       19.09      2.88 o 
  -6  -1   9        0.09       -0.39      1.38 o 
  -5  -1   9       49.06       48.81      3.09 o 
  -4  -1   9      150.53      147.16      4.88 o 
  -3  -1   9       30.50       27.20      1.46 o 
  -2  -1   9      207.84      224.57      4.53 o 
  -1  -1   9       31.43       49.95      1.82 o 
   0  -1   9      258.56      303.92      7.17 o 
   1  -1   9      103.33      113.64      3.86 o 
   2  -1   9      162.57      152.79      4.55 o 
   3  -1   9       14.45       21.82      3.12 o 
   4  -1   9        0.26       -1.17      1.95 o 
   5  -1   9       60.27       68.62      5.46 o 
   6  -1   9       31.79       31.20      6.43 o 
   7  -1   9       45.48       49.05      5.85 o 
  -9   0   9        3.04        2.36      2.52 o 
  -8   0   9       14.45       17.26      2.88 o 
  -7   0   9        0.05        0.09      1.78 o 
  -6   0   9        0.00       -1.50      1.50 o 
  -5   0   9       55.61       55.99      3.27 o 
  -4   0   9        8.41        6.16      1.50 o 
  -3   0   9       79.98       88.89      2.55 o 
  -2   0   9      316.42      359.43      6.84 o 
  -1   0   9        1.19        1.35      0.73 o 
   0   0   9      460.00      464.66      9.83 o 
   1   0   9        4.85        7.60      1.38 o 
   2   0   9      101.35       99.47      5.46 o 
   3   0   9       57.62       58.87      4.29 o 
   4   0   9       12.90       15.59      3.12 o 
   5   0   9        4.55        7.40      3.12 o 
   6   0   9        4.27        4.68      3.51 o 
   7   0   9       40.79       22.22      4.68 o 
  -9   1   9        6.97        4.23      4.09 o 
  -8   1   9        9.47       13.37      4.87 o 
  -7   1   9        2.39        6.82      2.15 o 
  -6   1   9       47.12       52.45      3.90 o 
  -5   1   9       85.93       85.31      6.05 o 
  -4   1   9      104.90      116.15      5.85 o 
  -3   1   9       84.40       78.79      2.39 o 
  -2   1   9        0.03       -0.57      0.57 o 
  -1   1   9      120.65      129.03      3.99 o 
   0   1   9      114.39      125.84      3.86 o 
   1   1   9       21.87       20.10      1.78 o 
   2   1   9      294.64      298.22     10.55 o 
   3   1   9        0.58        0.00      1.95 o 
   4   1   9        9.83        6.62      3.12 o 
   5   1   9        4.80        7.40      3.12 o 
   6   1   9        3.95        0.39      2.73 o 
  -9   2   9       15.33       17.23      7.21 o 
  -8   2   9        4.41        4.48      2.20 o 
  -7   2   9       16.17       16.13      2.61 o 
  -6   2   9        4.27        3.90      1.65 o 
  -5   2   9       82.21       85.73      3.72 o 
  -4   2   9      196.35      193.33      5.66 o 
  -3   2   9      381.16      378.47      7.29 o 
  -2   2   9      215.04      243.45      5.02 o 
  -1   2   9       84.72       78.47      3.03 o 
   0   2   9       20.03       23.97      1.93 o 
   1   2   9       31.02       28.85      3.12 o 
   2   2   9        0.61        0.00      1.56 o 
   3   2   9        4.84        6.62      2.73 o 
   4   2   9      105.07      117.00      7.02 o 
   5   2   9        2.82        1.56      3.12 o 
   6   2   9        0.29        0.78      2.73 o 
  -9   3   9       39.51       54.21      4.27 o 
  -8   3   9       25.10       24.67      4.09 o 
  -7   3   9      147.35      171.70     17.36 o 
  -6   3   9      152.29      159.53      7.41 o 
  -5   3   9        0.75        1.32      1.30 o 
  -4   3   9       96.73       91.76      4.88 o 
  -3   3   9      103.36       96.71      2.81 o 
  -2   3   9      286.57      316.95      6.20 o 
  -1   3   9      210.01      191.64      7.03 o 
   0   3   9      106.12      113.96      5.27 o 
   1   3   9       60.83       58.10      4.29 o 
   2   3   9        3.77        3.90      1.95 o 
   3   3   9        0.78       -0.78      1.95 o 
   4   3   9        9.44        8.96      3.51 o 
   5   3   9        0.34        2.73      3.12 o 
 -10   4   9       18.95       19.18      3.27 o 
  -9   4   9       59.64       60.82      6.24 o 
  -8   4   9       57.40       60.61      3.99 o 
  -7   4   9       23.87       24.83      4.29 o 
  -6   4   9      145.58      140.10      5.10 o 
  -5   4   9      430.90      454.35     10.79 o 
  -4   4   9      453.92      447.63     10.51 o 
  -3   4   9       11.63       11.90      1.35 o 
  -2   4   9      103.81       91.57      3.06 o 
  -1   4   9        3.38        4.82      1.50 o 
   0   4   9      153.68      167.81      7.42 o 
   1   4   9       18.00       16.76      3.12 o 
   2   4   9       31.08       35.08      4.29 o 
   3   4   9       24.10       20.27      3.90 o 
   4   4   9        1.19        1.95      3.12 o 
   5   4   9        1.57        3.51      3.51 o 
 -10   5   9        0.51       -0.17      2.43 o 
  -9   5   9       15.00       13.22      2.61 o 
  -8   5   9        2.03        1.75      1.93 o 
  -7   5   9      102.79       93.89      4.41 o 
  -6   5   9       76.34       65.48      4.09 o 
  -5   5   9        0.50       -0.78      1.38 o 
  -4   5   9      308.80      283.99      5.96 o 
  -3   5   9      445.77      444.04      8.38 o 
  -2   5   9      209.59      207.11      5.66 o 
  -1   5   9        2.99        3.97      1.50 o 
   0   5   9        8.90       10.13      3.12 o 
   1   5   9        4.57        6.23      2.73 o 
   2   5   9       35.42       42.49      4.68 o 
   3   5   9        0.29       -2.73      2.73 o 
   4   5   9        7.86       15.59      4.29 o 
  -9   6   9       13.95       21.67      3.03 o 
  -8   6   9       24.54       23.00      3.03 o 
  -7   6   9       42.32       46.36      3.71 o 
  -6   6   9       57.70       58.11      3.58 o 
  -5   6   9      116.14      104.65      4.54 o 
  -4   6   9       23.41       22.08      1.94 o 
  -3   6   9        1.22       -1.53      1.53 o 
  -2   6   9      119.61      119.15      4.39 o 
  -1   6   9      137.82      145.53      7.41 o 
   0   6   9       10.48       10.52      3.51 o 
   1   6   9        3.56        5.46      3.12 o 
   2   6   9        0.01        1.56      3.12 o 
   3   6   9        2.80        4.68      3.51 o 
  -9   7   9        3.24        2.53      2.53 o 
  -8   7   9       30.66       40.99      7.02 o 
  -7   7   9       80.31       79.54      4.27 o 
  -6   7   9       86.91       77.65      4.68 o 
  -5   7   9       52.43       38.06      5.07 o 
  -4   7   9      156.19      142.67      4.25 o 
  -3   7   9       34.53       33.18      3.90 o 
  -2   7   9        2.15       -0.94      2.53 o 
  -1   7   9        4.86       -1.17      3.12 o 
   0   7   9        0.05       -2.73      2.73 o 
   1   7   9       10.33        7.01      3.51 o 
   2   7   9        0.66       -0.78      3.51 o 
   3   7   9        6.56       13.64      4.68 o 
  -9   8   9       14.81       20.82      3.16 o 
  -8   8   9        6.74       17.71      2.88 o 
  -7   8   9        2.36        1.05      1.78 o 
  -6   8   9       73.51       68.45      4.11 o 
  -5   8   9       92.87       82.53      5.07 o 
  -4   8   9      108.98      107.63      7.53 o 
  -3   8   9       45.41       37.42      5.65 o 
  -2   8   9       64.68       66.67      5.85 o 
  -1   8   9        0.39       -2.73      2.73 o 
   0   8   9       26.13       29.23      5.46 o 
   1   8   9        2.15        3.12      3.90 o 
  -8   9   9       17.07       14.68      2.76 o 
  -7   9   9       13.55       17.15      2.92 o 
  -6   9   9        2.29        8.82      2.20 o 
  -5   9   9        3.28        2.37      2.14 o 
  -4   9   9       84.53       81.68      8.19 o 
  -3   9   9       21.78       15.45      2.71 o 
  -2   9   9       72.51       71.74      6.63 o 
  -1   9   9       38.47       33.13      5.85 o 
   0   9   9        8.41        7.40      4.68 o 
  -7  10   9       23.31       31.20      3.58 o 
  -6  10   9       21.84       19.85      2.88 o 
  -5  10   9        2.01        1.36      2.14 o 
  -4  10   9        1.72        0.00      2.34 o 
  -3  10   9        9.56       14.03      4.68 o 
  -2  10   9       31.14       32.35      5.85 o 
  -1  10   9        0.08        1.56      3.90 o 
  -1 -10  10        7.04       11.69      4.29 o 
   0 -10  10        0.07       -1.87      2.05 o 
   1 -10  10       39.01       39.23      3.99 o 
   2 -10  10       11.87       12.75      3.90 o 
   3 -10  10        0.10        0.78      2.33 o 
   4 -10  10        6.36       10.86      2.88 o 
   5 -10  10       44.38       57.50      7.41 o 
  -2  -9  10       67.80       91.23      8.19 o 
  -1  -9  10       12.93       16.13      3.16 o 
   0  -9  10        2.41       -1.56      2.73 o 
   1  -9  10        0.04        1.56      3.12 o 
   2  -9  10        0.08       -1.02      1.78 o 
   3  -9  10       49.28       48.73      9.36 o 
   4  -9  10        9.02       11.79      3.03 o 
   5  -9  10        0.55       -0.99      2.33 o 
   6  -9  10        0.86        1.95      4.29 o 
  -4  -8  10       18.99       21.05      5.46 o 
  -3  -8  10       26.95       21.44      5.07 o 
  -2  -8  10       40.43       47.41      4.27 o 
  -1  -8  10      235.90      255.13      8.78 o 
   0  -8  10      308.61      338.88     10.21 o 
   1  -8  10       24.43       23.77      4.29 o 
   2  -8  10       20.19       16.80      2.88 o 
   3  -8  10        1.09       -1.78      1.78 o 
   4  -8  10        0.14        0.31      2.05 o 
   5  -8  10       15.58       13.55      2.81 o 
   6  -8  10        5.74        0.00      3.51 o 
  -5  -7  10        0.06       -1.95      3.12 o 
  -4  -7  10       18.00       12.08      4.29 o 
  -3  -7  10       31.80       27.28      5.07 o 
  -2  -7  10       16.02       17.73      2.88 o 
  -1  -7  10      113.84      113.21      5.37 o 
   0  -7  10       62.81       62.15      4.27 o 
   1  -7  10      223.17      222.60      7.71 o 
   2  -7  10      445.16      439.63     16.04 o 
   3  -7  10       11.69        9.31      2.53 o 
   4  -7  10       63.27       58.44      4.21 o 
   5  -7  10        1.51       -2.34      3.51 o 
   6  -7  10        5.45        3.12      3.90 o 
   7  -7  10        0.16       -3.51      3.51 o 
  -5  -6  10       15.12       10.13      4.29 o 
  -4  -6  10        1.33        1.56      3.12 o 
  -3  -6  10        0.02       -1.17      2.73 o 
  -2  -6  10       74.29       77.49      4.48 o 
  -1  -6  10       14.91       16.77      2.76 o 
   0  -6  10       10.93        9.38      2.33 o 
   1  -6  10       67.46       64.98      4.11 o 
   2  -6  10       14.16        9.70      2.73 o 
   3  -6  10      100.33      103.18      4.96 o 
   4  -6  10      210.86      202.88      8.39 o 
   5  -6  10        3.93       -0.39      3.51 o 
   6  -6  10       65.73       62.77      6.63 o 
   7  -6  10        3.50       -0.39      3.90 o 
  -6  -5  10        3.86        5.07      3.90 o 
  -5  -5  10        0.00       -1.17      2.73 o 
  -4  -5  10        3.50        3.90      3.12 o 
  -3  -5  10      101.05       97.50      7.02 o 
  -2  -5  10        0.18       -0.39      1.65 o 
  -1  -5  10        9.77        9.98      2.15 o 
   0  -5  10      286.25      270.17      7.84 o 
   1  -5  10       17.07       19.31      2.61 o 
   2  -5  10      145.23      130.99      9.56 o 
   3  -5  10       23.69       27.28      4.29 o 
   4  -5  10        0.29        2.73      2.73 o 
   5  -5  10       32.64       42.88      5.85 o 
   6  -5  10       36.20       37.42      5.46 o 
   7  -5  10        0.93       -1.56      3.51 o 
  -7  -4  10        1.43        3.51      3.90 o 
  -6  -4  10        9.34       10.52      4.29 o 
  -5  -4  10        6.17        7.79      3.51 o 
  -4  -4  10        9.64       11.69      3.51 o 
  -3  -4  10        3.30        1.56      2.34 o 
  -2  -4  10        1.53        4.14      1.95 o 
  -1  -4  10      356.99      347.97      8.96 o 
   0  -4  10       45.04       44.32      2.99 o 
   1  -4  10      121.39      111.49      4.55 o 
   2  -4  10      728.34      683.07     21.19 o 
   3  -4  10      100.44      108.82      6.63 o 
   4  -4  10      128.67      125.22      7.41 o 
   5  -4  10      179.66      179.12      9.37 o 
   6  -4  10        0.11       -1.95      3.12 o 
   7  -4  10        7.80       10.91      4.29 o 
  -7  -3  10        2.19        0.00      3.12 o 
  -6  -3  10       15.33       14.03      3.90 o 
  -5  -3  10        0.09       -1.95      2.34 o 
  -4  -3  10       31.02       29.23      4.68 o 
  -3  -3  10        1.71        7.40      2.73 o 
  -2  -3  10        1.83        7.72      3.12 o 
  -1  -3  10        0.04       -0.39      1.17 o 
   0  -3  10        0.10       -1.04      1.22 o 
   1  -3  10      274.43      272.87      7.32 o 
   2  -3  10      158.16      159.82      5.24 o 
   3  -3  10      124.11      123.67      6.63 o 
   4  -3  10      731.75      683.14     21.18 o 
   5  -3  10       60.31       54.58      5.46 o 
   6  -3  10       38.99       39.76      5.46 o 
   7  -3  10      125.52      125.20      8.19 o 
  -8  -2  10        0.55       -3.12      3.12 o 
  -7  -2  10        7.52        3.90      3.51 o 
  -6  -2  10        0.01       -0.39      2.73 o 
  -5  -2  10       19.30       19.88      3.90 o 
  -4  -2  10      169.73      193.98      9.37 o 
  -3  -2  10       37.08       41.71      4.29 o 
  -2  -2  10       48.83       45.80      2.72 o 
  -1  -2  10       45.19       46.97      2.72 o 
   0  -2  10        6.83        5.60      1.50 o 
   1  -2  10       15.05        9.35      1.65 o 
   2  -2  10        5.82        4.48      2.53 o 
   3  -2  10       14.68       17.54      3.12 o 
   4  -2  10       86.47       78.77      5.85 o 
   5  -2  10       17.52       19.49      3.90 o 
   6  -2  10      263.24      252.22     11.32 o 
   7  -2  10       11.78       12.47      4.29 o 
  -8  -1  10       47.00       58.27      4.54 o 
  -7  -1  10        6.20        4.16      5.65 o 
  -6  -1  10       10.28       10.74      4.68 o 
  -5  -1  10        8.69        3.90      2.14 o 
  -4  -1  10        3.30        2.42      1.30 o 
  -3  -1  10      115.57      128.88      6.44 o 
  -2  -1  10      615.80      615.10     10.39 o 
  -1  -1  10       90.70       88.16      4.49 o 
   0  -1  10       13.12       12.31      1.78 o 
   1  -1  10       51.89       51.78      3.90 o 
   2  -1  10       81.12       79.56      5.07 o 
   3  -1  10       10.22       14.81      3.12 o 
   4  -1  10       36.51       42.10      4.68 o 
   5  -1  10        3.60        6.23      3.12 o 
   6  -1  10       14.04       12.86      3.90 o 
   7  -1  10        0.35        0.39      3.51 o 
  -9   0  10        4.22        6.43      3.03 o 
  -8   0  10        4.76        9.24      2.88 o 
  -7   0  10        3.29        2.07      3.70 o 
  -6   0  10       95.99      110.64     15.79 o 
  -5   0  10       14.28       18.05      2.15 o 
  -4   0  10       31.23       32.24      2.52 o 
  -3   0  10        0.03       -0.57      0.73 o 
  -2   0  10       35.13       38.92      1.92 o 
  -1   0  10      192.68      182.53      5.22 o 
   0   0  10      512.07      504.64     10.81 o 
   1   0  10       20.56       29.07      2.20 o 
   2   0  10        1.61       -0.78      1.95 o 
   3   0  10       26.56       39.37      3.90 o 
   4   0  10       96.82       88.92      5.85 o 
   5   0  10        0.11        2.34      2.73 o 
   6   0  10       39.70       42.49      5.46 o 
  -9   1  10        0.15       -0.80      2.61 o 
  -8   1  10      311.82      353.06     21.68 o 
  -7   1  10       12.07       26.61      5.26 o 
  -6   1  10      126.20      139.65      9.95 o 
  -5   1  10       44.69       40.93      3.31 o 
  -4   1  10       33.10       31.86      2.44 o 
  -3   1  10       48.38       47.23      2.05 o 
  -2   1  10        0.04       -0.11      0.73 o 
  -1   1  10        7.89       11.81      1.65 o 
   0   1  10       81.19       77.29      3.16 o 
   1   1  10       23.69       24.17      3.12 o 
   2   1  10      133.32      142.41      6.63 o 
   3   1  10        0.68        0.00      2.34 o 
   4   1  10        6.15        7.79      3.12 o 
   5   1  10        7.01        5.85      3.51 o 
   6   1  10       16.46       19.88      4.68 o 
  -9   2  10       25.61       25.24      3.90 o 
  -8   2  10        1.02        4.13      2.73 o 
  -7   2  10        6.09        6.62      2.73 o 
  -6   2  10      802.55      828.44     28.06 o 
  -5   2  10        1.97        0.14      1.56 o 
  -4   2  10      461.32      488.33     11.21 o 
  -3   2  10       41.52       33.04      1.77 o 
  -2   2  10        0.08       -0.73      0.73 o 
  -1   2  10       45.04       50.34      2.73 o 
   0   2  10        3.11       -0.39      1.17 o 
   1   2  10       52.81       50.68      3.90 o 
   2   2  10       44.39       47.17      4.29 o 
   3   2  10       10.05       15.59      3.51 o 
   4   2  10        7.28       14.03      3.51 o 
   5   2  10        0.31        1.95      3.12 o 
  -9   3  10       22.71       27.12      3.58 o 
  -8   3  10       25.26       21.23      3.03 o 
  -7   3  10        6.72        9.57      2.53 o 
  -6   3  10        0.23       -1.56      2.34 o 
  -5   3  10        1.38        1.56      1.95 o 
  -4   3  10      699.36      690.53     14.84 o 
  -3   3  10      120.30      123.09      3.49 o 
  -2   3  10      419.34      460.58      8.40 o 
  -1   3  10        4.94        4.68      1.38 o 
   0   3  10        1.32        1.17      1.95 o 
   1   3  10        8.00        4.29      2.34 o 
   2   3  10        0.45        0.39      2.34 o 
   3   3  10       38.83       42.49      4.68 o 
   4   3  10       13.59       13.64      3.90 o 
   5   3  10       16.33       16.76      4.29 o 
  -9   4  10        2.43        3.58      2.33 o 
  -8   4  10        0.02       -0.39      1.93 o 
  -7   4  10      144.80      144.44      5.77 o 
  -6   4  10       47.68       38.05      3.51 o 
  -5   4  10       51.89       57.80      3.44 o 
  -4   4  10       36.13       36.84      3.03 o 
  -3   4  10       88.77       84.73      2.98 o 
  -2   4  10      112.55      118.40      4.14 o 
  -1   4  10      124.84      130.73      4.41 o 
   0   4  10      136.89      145.53      7.02 o 
   1   4  10        2.25       -0.78      2.34 o 
   2   4  10        0.21       -2.34      2.34 o 
   3   4  10        0.45        1.56      2.73 o 
   4   4  10        0.17       -0.78      2.73 o 
  -9   5  10        5.57        4.29      2.48 o 
  -8   5  10       62.76       61.16      3.99 o 
  -7   5  10        0.73       -0.97      1.65 o 
  -6   5  10       27.02       21.54      2.76 o 
  -5   5  10      226.77      209.19      6.63 o 
  -4   5  10       11.41        9.94      2.05 o 
  -3   5  10      277.36      283.89      6.21 o 
  -2   5  10       32.72       35.97      2.72 o 
  -1   5  10      280.70      288.70     10.94 o 
   0   5  10        0.02       -1.95      1.95 o 
   1   5  10       20.11       19.49      3.90 o 
   2   5  10       29.97       37.42      5.07 o 
   3   5  10        1.84        1.95      2.73 o 
   4   5  10        0.36       -1.17      3.12 o 
  -9   6  10        0.16        4.45      2.33 o 
  -8   6  10        1.52        1.07      2.05 o 
  -7   6  10       17.22       14.68      2.48 o 
  -6   6  10       22.03       21.98      2.88 o 
  -5   6  10        0.22        0.58      1.65 o 
  -4   6  10      158.37      142.70      4.16 o 
  -3   6  10      138.14      133.97      4.10 o 
  -2   6  10       14.91       14.37      2.15 o 
  -1   6  10      225.66      228.00     10.15 o 
   0   6  10        0.76       -1.17      2.73 o 
   1   6  10      161.55      190.40      9.75 o 
   2   6  10        0.64        1.17      3.12 o 
   3   6  10        0.37       -1.56      3.12 o 
  -9   7  10       11.23        7.42      3.31 o 
  -8   7  10        0.00       -1.78      1.78 o 
  -7   7  10        1.57        4.29      1.93 o 
  -6   7  10        5.49        4.55      2.05 o 
  -5   7  10       16.39       10.10      3.12 o 
  -4   7  10        4.12        0.79      1.31 o 
  -3   7  10       15.60       17.36      2.73 o 
  -2   7  10      189.70      186.77      6.05 o 
  -1   7  10       66.46       64.33      5.85 o 
   0   7  10       33.24       52.62      6.24 o 
   1   7  10       56.13       50.29      6.24 o 
   2   7  10       18.67       28.45      5.07 o 
  -8   8  10       17.89       19.42      3.12 o 
  -7   8  10        7.24       10.19      2.34 o 
  -6   8  10       11.44        8.38      2.20 o 
  -5   8  10       20.56       24.06      3.90 o 
  -4   8  10        1.09        0.49      1.41 o 
  -3   8  10        3.07       -1.78      1.78 o 
  -2   8  10       15.26       12.08      4.29 o 
  -1   8  10       36.41       26.50      5.07 o 
   0   8  10       55.44       63.93      7.02 o 
   1   8  10       37.57       33.91      5.85 o 
  -8   9  10        0.36       -0.13      2.05 o 
  -7   9  10        5.98        5.46      2.20 o 
  -6   9  10        0.31       -0.09      1.78 o 
  -5   9  10        0.88        1.14      1.78 o 
  -4   9  10       15.60       11.13      3.31 o 
  -3   9  10       27.28       30.55      3.27 o 
  -2   9  10        0.51        0.39      3.51 o 
  -1   9  10        2.47       -3.51      3.51 o 
  -6  10  10        0.11       -0.78      1.93 o 
  -5  10  10        4.09        1.95      3.12 o 
  -4  10  10        7.98        5.67      2.43 o 
  -3  10  10        0.29       -3.12      3.12 o 
  -2  10  10        2.80        2.73      3.51 o 
   0 -10  11        1.36        1.17      3.12 o 
   1 -10  11        1.00        1.63      2.33 o 
   2 -10  11        6.26        8.38      2.76 o 
   3 -10  11        2.33        4.54      3.31 o 
  -2  -9  11       45.70       46.39      6.63 o 
  -1  -9  11        2.35        1.56      2.33 o 
   0  -9  11        5.19        3.65      2.61 o 
   1  -9  11       20.21       22.60      4.68 o 
   2  -9  11        1.70       -0.86      2.05 o 
   3  -9  11        0.11       -1.51      2.14 o 
   4  -9  11       20.20       21.90      3.55 o 
   5  -9  11        6.91        7.57      2.92 o 
  -3  -8  11        9.99        4.68      4.29 o 
  -2  -8  11       35.72       41.71      6.24 o 
  -1  -8  11        1.57        6.11      5.46 o 
   0  -8  11        9.25       14.41      3.03 o 
   1  -8  11        0.00       -1.78      1.78 o 
   2  -8  11       15.75       10.91      3.90 o 
   3  -8  11        9.83        7.51      2.61 o 
   4  -8  11        0.56        1.90      2.15 o 
   5  -8  11        0.41       -0.39      3.51 o 
   6  -8  11       30.83       36.25      6.24 o 
  -4  -7  11        2.16        0.00      3.90 o 
  -3  -7  11        4.61       10.52      4.29 o 
  -2  -7  11       74.92       76.42      7.41 o 
  -1  -7  11      152.48      150.10      6.33 o 
   0  -7  11        8.98        7.62      3.31 o 
   1  -7  11        0.71        0.16      2.05 o 
   2  -7  11       15.90        9.35      3.51 o 
   3  -7  11        0.00       -0.78      1.93 o 
   4  -7  11       36.83       35.33      3.71 o 
   5  -7  11        5.81        0.00      3.51 o 
   6  -7  11        0.28        0.39      3.51 o 
  -5  -6  11        0.35        1.56      3.51 o 
  -4  -6  11       30.62       24.17      5.07 o 
  -3  -6  11        2.82        1.95      3.12 o 
  -2  -6  11        5.55        5.62      2.73 o 
  -1  -6  11       95.90       96.22      4.94 o 
   0  -6  11      174.09      166.12      6.45 o 
   1  -6  11      599.22      568.47     13.84 o 
   2  -6  11        0.00       -1.65      1.78 o 
   3  -6  11        5.52        3.20      2.05 o 
   4  -6  11       38.63       37.42      5.46 o 
   5  -6  11        2.26       -2.34      3.51 o 
   6  -6  11       22.43       17.54      5.07 o 
  -6  -5  11        3.19       -3.12      3.12 o 
  -5  -5  11       71.00       88.50      7.80 o 
  -4  -5  11       25.30       14.03      4.29 o 
  -3  -5  11        1.00       -2.34      2.34 o 
  -2  -5  11      188.52      201.13     15.42 o 
  -1  -5  11       22.92       23.53      2.88 o 
   0  -5  11      122.21      127.35     11.12 o 
   1  -5  11      227.56      219.01      7.16 o 
   2  -5  11      108.54      106.32      4.96 o 
   3  -5  11      679.08      674.86     21.55 o 
   4  -5  11        0.34        0.00      3.12 o 
   5  -5  11        0.66       -0.78      3.51 o 
   6  -5  11       14.88       12.47      4.29 o 
  -7  -4  11        2.52        1.56      3.51 o 
  -6  -4  11        1.42       -0.39      3.12 o 
  -5  -4  11        9.46        5.07      3.51 o 
  -4  -4  11       13.74       16.76      4.29 o 
  -3  -4  11      103.41       95.17      7.02 o 
  -2  -4  11       28.70       25.13      5.26 o 
  -1  -4  11       42.38       45.89      3.37 o 
   0  -4  11      480.03      509.42     15.46 o 
   1  -4  11      103.22      105.88      4.66 o 
   2  -4  11      188.62      196.08      6.35 o 
   3  -4  11      136.11      127.96      7.41 o 
   4  -4  11       14.87        9.35      3.90 o 
   5  -4  11      240.43      222.92     10.93 o 
   6  -4  11        0.45       -3.12      3.12 o 
  -7  -3  11        0.17       -2.73      3.12 o 
  -6  -3  11       41.64       49.89      6.63 o 
  -5  -3  11        0.08        1.17      3.12 o 
  -4  -3  11        6.38        1.17      3.12 o 
  -3  -3  11       43.02       49.12      5.46 o 
  -2  -3  11       79.97       76.71      3.65 o 
  -1  -3  11       48.81       48.64      3.16 o 
   0  -3  11       11.40       18.73      5.26 o 
   1  -3  11      108.14      122.63      4.69 o 
   2  -3  11      349.51      356.06      9.12 o 
   3  -3  11      168.45      180.69      8.98 o 
   4  -3  11       17.53       22.21      4.29 o 
   5  -3  11       32.63       37.42      5.07 o 
   6  -3  11        0.19       -1.95      3.12 o 
  -8  -2  11        2.97        4.29      3.90 o 
  -7  -2  11        8.31        3.51      3.90 o 
  -6  -2  11       14.19       13.64      4.29 o 
  -5  -2  11        0.02       -2.34      2.34 o 
  -4  -2  11      121.53      123.27      7.80 o 
  -3  -2  11        4.32        1.56      2.34 o 
  -2  -2  11      140.81      148.54      5.05 o 
  -1  -2  11       36.33       38.68      2.72 o 
   0  -2  11      192.43      179.74      5.78 o 
   1  -2  11       15.28       29.36      2.48 o 
   2  -2  11        0.05       -1.95      1.95 o 
   3  -2  11       29.43       38.20      4.29 o 
   4  -2  11       77.38       78.37      5.85 o 
   5  -2  11       85.27       90.85      6.63 o 
   6  -2  11       23.92       30.40      5.07 o 
  -8  -1  11       14.56       19.88      4.68 o 
  -7  -1  11       14.68       14.03      4.29 o 
  -6  -1  11       19.03       22.21      4.68 o 
  -5  -1  11        0.48       -2.34      2.34 o 
  -4  -1  11       22.92       19.10      3.90 o 
  -3  -1  11        0.03       -1.56      1.56 o 
  -2  -1  11       45.44       49.62      2.81 o 
  -1  -1  11        6.47        5.21      1.50 o 
   0  -1  11      411.36      406.82      9.54 o 
   1  -1  11        1.31        0.47      3.51 o 
   2  -1  11      118.85      118.98      6.24 o 
   3  -1  11       21.72       28.45      3.90 o 
   4  -1  11       10.21       13.64      3.51 o 
   5  -1  11        4.56        8.18      3.51 o 
   6  -1  11        8.84       10.13      3.90 o 
  -8   0  11       19.10       25.70      7.99 o 
  -7   0  11      115.99      121.48     16.58 o 
  -6   0  11      177.09      195.68     11.71 o 
  -5   0  11       83.64       88.02      5.46 o 
  -4   0  11       17.25       19.56      3.12 o 
  -3   0  11       11.19        9.23      2.73 o 
  -2   0  11        0.86       -0.30      0.85 o 
  -1   0  11        4.07        6.91      2.34 o 
   0   0  11       11.07        8.03      1.65 o 
   1   0  11       16.74       16.76      3.12 o 
   2   0  11      291.85      284.83     10.94 o 
   3   0  11       19.97       21.83      3.51 o 
   4   0  11        4.52        9.35      3.51 o 
   5   0  11       14.97       22.21      4.29 o 
   6   0  11       23.20       26.89      5.07 o 
  -9   1  11       13.88       19.56      4.09 o 
  -8   1  11        3.30        3.31      2.48 o 
  -7   1  11       69.72       71.53      4.21 o 
  -6   1  11       19.23       22.53      2.71 o 
  -5   1  11       40.20       33.69      8.38 o 
  -4   1  11      327.33      328.59      8.52 o 
  -3   1  11      182.15      183.69      5.78 o 
  -2   1  11        0.13        2.10      1.03 o 
  -1   1  11       75.74       72.40      3.16 o 
   0   1  11       40.75       35.93      2.48 o 
   1   1  11        7.02        7.79      2.34 o 
   2   1  11       46.98       41.32      3.90 o 
   3   1  11       37.77       45.22      4.68 o 
   4   1  11       95.47      100.61      6.63 o 
   5   1  11       39.78       42.10      5.07 o 
  -9   2  11        4.54        3.12      2.48 o 
  -8   2  11       61.76       61.39      4.27 o 
  -7   2  11       16.76       23.00      2.99 o 
  -6   2  11       40.34       45.67      4.09 o 
  -5   2  11       62.27       56.04      4.29 o 
  -4   2  11        4.35        5.39      2.53 o 
  -3   2  11        3.06        3.30      1.19 o 
  -2   2  11       96.90       98.18      3.14 o 
  -1   2  11      175.34      176.09      5.38 o 
   0   2  11        1.35       -0.39      1.56 o 
   1   2  11       43.92       42.88      3.90 o 
   2   2  11       18.89       26.11      3.90 o 
   3   2  11        0.00        3.51      2.73 o 
   4   2  11       19.19       21.05      4.29 o 
   5   2  11       35.96       37.42      5.07 o 
  -9   3  11        0.64       -0.78      2.15 o 
  -8   3  11        0.56       -0.39      2.20 o 
  -7   3  11       68.44       60.36      3.99 o 
  -6   3  11      177.77      180.34      6.33 o 
  -5   3  11        6.17        5.40      2.05 o 
  -4   3  11      202.61      194.14      6.21 o 
  -3   3  11        5.60        8.98      1.92 o 
  -2   3  11       54.49       48.91      2.88 o 
  -1   3  11        4.17        6.27      1.65 o 
   0   3  11        1.50        0.00      1.95 o 
   1   3  11       56.39       60.43      4.68 o 
   2   3  11        6.19        7.79      2.73 o 
   3   3  11        1.80       -1.95      2.73 o 
   4   3  11        0.76       -1.95      2.34 o 
  -9   4  11        0.54       -1.75      2.92 o 
  -8   4  11       44.94       43.05      3.83 o 
  -7   4  11        8.99       14.77      3.12 o 
  -6   4  11       11.35       12.63      2.33 o 
  -5   4  11      218.54      202.70      6.63 o 
  -4   4  11      433.72      419.63     11.74 o 
  -3   4  11      142.67      145.90      5.60 o 
  -2   4  11      119.07      112.05      4.27 o 
  -1   4  11      117.54      126.58      8.58 o 
   0   4  11       22.11       23.00      3.51 o 
   1   4  11        1.55        1.56      2.73 o 
   2   4  11        0.19        0.39      2.73 o 
   3   4  11        4.47        8.96      3.51 o 
   4   4  11       11.76       11.30      3.90 o 
  -9   5  11        0.32        2.59      2.34 o 
  -8   5  11        0.01        0.78      1.93 o 
  -7   5  11        0.97        2.14      1.93 o 
  -6   5  11       68.40       60.11      3.71 o 
  -5   5  11       19.36       21.23      2.76 o 
  -4   5  11      114.53      115.23      4.82 o 
  -3   5  11      145.05      134.84      4.10 o 
  -2   5  11      549.40      549.76     12.04 o 
  -1   5  11      141.18      152.94      7.80 o 
   0   5  11       14.03       15.59      3.51 o 
   1   5  11       91.14      106.46      7.02 o 
   2   5  11        1.11       -2.73      2.73 o 
   3   5  11        3.38        3.90      3.51 o 
  -9   6  11        0.57       -2.05      2.05 o 
  -8   6  11        0.19       -0.39      1.93 o 
  -7   6  11        4.78        8.34      2.33 o 
  -6   6  11        3.54        0.60      2.34 o 
  -5   6  11       12.06        8.77      2.20 o 
  -4   6  11       14.42       16.16      2.61 o 
  -3   6  11        1.52        0.58      1.65 o 
  -2   6  11      120.69      122.17      4.82 o 
  -1   6  11        7.84        5.46      3.12 o 
   0   6  11      297.91      314.02     12.89 o 
   1   6  11       35.62       44.04      5.85 o 
   2   6  11        1.38       -1.56      3.12 o 
  -8   7  11        4.23        3.14      2.15 o 
  -7   7  11       15.51       13.87      2.61 o 
  -6   7  11        0.22        0.39      1.78 o 
  -5   7  11        7.22        3.82      2.05 o 
  -4   7  11        0.79       -1.95      1.95 o 
  -3   7  11       22.30       29.46      2.88 o 
  -2   7  11       17.57       15.20      3.90 o 
  -1   7  11        0.01       -2.73      2.73 o 
   0   7  11       16.95       33.52      5.46 o 
   1   7  11        2.67        0.00      3.51 o 
  -8   8  11        1.72        3.00      2.53 o 
  -7   8  11        9.53        6.62      2.48 o 
  -6   8  11        6.57        2.92      1.93 o 
  -5   8  11       20.40       18.45      2.76 o 
  -4   8  11        2.41        2.73      2.73 o 
  -3   8  11        7.26        3.06      1.87 o 
  -2   8  11        0.03       -2.73      2.73 o 
  -1   8  11        3.16       -2.34      3.51 o 
   0   8  11       45.16       57.69      6.63 o 
  -7   9  11        0.06        0.78      1.93 o 
  -6   9  11       14.64       15.47      2.71 o 
  -5   9  11        2.17        4.41      2.15 o 
  -4   9  11        0.70       -1.05      1.78 o 
  -3   9  11        2.03       -1.56      3.12 o 
  -2   9  11        0.08       -3.12      3.12 o 
  -1  -9  12        1.49        3.14      2.92 o 
   0  -9  12        1.17        1.75      2.20 o 
   1  -9  12        5.34        6.23      3.51 o 
   2  -9  12        6.11        8.55      2.61 o 
   3  -9  12        2.51        4.74      2.61 o 
   4  -9  12        8.35       11.05      3.16 o 
  -2  -8  12       21.62       17.15      5.07 o 
  -1  -8  12        4.67        5.80      2.43 o 
   0  -8  12       93.75       95.07     10.14 o 
   1  -8  12        1.30        2.45      2.33 o 
   2  -8  12        6.84        5.46      3.51 o 
   3  -8  12       39.59       46.55      4.27 o 
   4  -8  12        5.65       10.48      2.71 o 
   5  -8  12        7.10       10.91      4.68 o 
  -4  -7  12       37.41       53.40      7.41 o 
  -3  -7  12       89.70       84.61      7.80 o 
  -2  -7  12        1.09        2.73      3.12 o 
  -1  -7  12       50.59       52.49      5.85 o 
   0  -7  12       33.62       45.08      4.48 o 
   1  -7  12        0.63       -0.61      1.87 o 
   2  -7  12       56.75       54.58      6.24 o 
   3  -7  12        0.13       -0.78      3.12 o 
   4  -7  12        3.94        6.23      3.51 o 
   5  -7  12       45.19       54.57      7.02 o 
  -5  -6  12       17.56       10.52      4.68 o 
  -4  -6  12        2.61       -0.78      3.12 o 
  -3  -6  12       46.16       49.51      6.63 o 
  -2  -6  12      142.62      147.07      9.36 o 
  -1  -6  12      199.65      212.82     11.51 o 
   0  -6  12       23.76       25.18      3.16 o 
   1  -6  12        6.71        4.68      2.20 o 
   2  -6  12       12.79       13.67      2.48 o 
   3  -6  12        5.35        3.12      3.51 o 
   4  -6  12       11.41        7.79      3.90 o 
   5  -6  12        0.23       -2.73      3.12 o 
   6  -6  12        0.25       -2.34      3.51 o 
  -5  -5  12        5.36       11.69      4.68 o 
  -4  -5  12        9.52       11.30      3.90 o 
  -3  -5  12       48.88       52.63      6.24 o 
  -2  -5  12        0.29       -0.39      3.12 o 
  -1  -5  12       64.82       62.24      4.03 o 
   0  -5  12      152.86      151.74      6.05 o 
   1  -5  12      183.22      182.14      6.61 o 
   2  -5  12       31.49       34.34      4.48 o 
   3  -5  12       27.63       30.79      4.68 o 
   4  -5  12        1.56        9.74      3.90 o 
   5  -5  12        1.16       -1.56      3.51 o 
   6  -5  12        5.25        5.85      3.90 o 
  -6  -4  12       79.96       97.08      8.19 o 
  -5  -4  12        6.10        5.07      3.51 o 
  -4  -4  12        9.62       10.52      4.29 o 
  -3  -4  12       88.18       89.30      7.41 o 
  -2  -4  12       96.42       92.67      4.66 o 
  -1  -4  12       30.20       26.35      2.99 o 
   0  -4  12       13.13        9.06      2.20 o 
   1  -4  12       28.82       26.94      3.03 o 
   2  -4  12       14.98       11.87      2.48 o 
   3  -4  12       81.71       85.01      6.24 o 
   4  -4  12        5.76        7.79      3.51 o 
   5  -4  12       54.78       45.61      5.85 o 
   6  -4  12        0.17       -1.17      3.51 o 
  -7  -3  12        0.92       -1.17      3.51 o 
  -6  -3  12       10.74        9.35      3.90 o 
  -5  -3  12        9.41        3.90      3.51 o 
  -4  -3  12      324.86      318.82     14.07 o 
  -3  -3  12       90.47       74.10      6.63 o 
  -2  -3  12        6.63        4.26      2.05 o 
  -1  -3  12      222.90      191.38      6.45 o 
   0  -3  12      312.59      289.17      8.15 o 
   1  -3  12        4.90        1.20      1.78 o 
   2  -3  12       79.41       63.95      5.85 o 
   3  -3  12        0.29        4.68      3.12 o 
   4  -3  12       19.57       17.93      4.29 o 
   5  -3  12       28.27       24.94      5.07 o 
   6  -3  12        0.04       -0.39      3.51 o 
  -7  -2  12        0.02       -2.34      3.12 o 
  -6  -2  12       30.49       26.89      5.07 o 
  -5  -2  12        6.21        2.73      3.51 o 
  -4  -2  12       11.65        6.24      3.51 o 
  -3  -2  12        7.82        0.78      2.73 o 
  -2  -2  12      585.78      571.62     17.24 o 
  -1  -2  12      203.46      190.04      9.17 o 
   0  -2  12      170.09      172.89      5.78 o 
   1  -2  12      157.43      131.52      5.27 o 
   2  -2  12      466.78      442.12     15.26 o 
   3  -2  12       61.02       70.18      5.85 o 
   4  -2  12       68.14       58.48      5.46 o 
   5  -2  12       14.92       13.25      4.29 o 
   6  -2  12       21.90       16.76      4.68 o 
  -8  -1  12       76.93       95.13      8.58 o 
  -7  -1  12       32.33       29.23      5.46 o 
  -6  -1  12        2.23       -1.56      2.73 o 
  -5  -1  12       28.99       19.49      4.29 o 
  -4  -1  12       56.01       56.92      5.46 o 
  -3  -1  12      141.02      137.73      8.19 o 
  -2  -1  12       23.85       16.72      2.33 o 
  -1  -1  12        4.86        3.12      2.53 o 
   0  -1  12      342.81      328.75      8.56 o 
   1  -1  12      114.91      115.46      6.63 o 
   2  -1  12      310.32      312.58     12.11 o 
   3  -1  12       49.62       50.29      5.07 o 
   4  -1  12      313.74      318.35     12.89 o 
   5  -1  12       29.27       35.47      5.46 o 
  -8   0  12        4.96        9.74      4.29 o 
  -7   0  12       12.77       10.13      4.29 o 
  -6   0  12       70.13       58.48      6.24 o 
  -5   0  12       88.52       92.42      7.02 o 
  -4   0  12        1.40       -2.34      2.34 o 
  -3   0  12      211.13      192.88      9.37 o 
  -2   0  12       46.46       48.32      4.29 o 
  -1   0  12      501.81      554.52     18.60 o 
   0   0  12       62.68       46.49      9.94 o 
   1   0  12       10.82        8.96      2.73 o 
   2   0  12       34.46       34.30      4.29 o 
   3   0  12       13.17       12.86      3.51 o 
   4   0  12      166.93      161.92      8.97 o 
   5   0  12       11.84       19.87      4.68 o 
  -8   1  12       60.22       65.98      4.77 o 
  -7   1  12      132.11      163.28      6.44 o 
  -6   1  12        1.96        4.34      2.05 o 
  -5   1  12       40.89       49.03      3.37 o 
  -4   1  12        3.92        3.90      1.59 o 
  -3   1  12      275.50      275.55      9.77 o 
  -2   1  12        4.35        6.87      1.32 o 
  -1   1  12      244.80      252.69      6.89 o 
   0   1  12       37.60       43.85      3.03 o 
   1   1  12      613.58      608.04     18.81 o 
   2   1  12       68.63       70.57      5.46 o 
   3   1  12        8.12       11.30      3.12 o 
   4   1  12        0.44        1.95      3.12 o 
   5   1  12        0.99        8.18      3.90 o 
  -8   2  12       15.70       19.65      3.16 o 
  -7   2  12       61.75       62.38      4.11 o 
  -6   2  12      146.95      163.23      6.17 o 
  -5   2  12      706.46      709.27     15.79 o 
  -4   2  12       33.87       34.42      2.99 o 
  -3   2  12       19.13       20.46      2.61 o 
  -2   2  12        0.39        0.18      2.34 o 
  -1   2  12      382.39      391.38      9.26 o 
   0   2  12        0.48       -2.34      2.34 o 
   1   2  12       60.26       54.97      4.68 o 
   2   2  12       25.04       38.59      4.68 o 
   3   2  12      330.69      321.90     12.89 o 
   4   2  12       32.40       31.57      4.68 o 
  -9   3  12        0.20        0.14      2.33 o 
  -8   3  12       22.73       26.01      3.90 o 
  -7   3  12        5.29        5.16      2.33 o 
  -6   3  12       75.23       77.55      8.58 o 
  -5   3  12      218.00      209.94      6.88 o 
  -4   3  12       79.78       74.69      4.27 o 
  -3   3  12     1051.46     1043.23     33.83 o 
  -2   3  12       61.87       52.54      3.27 o 
  -1   3  12        2.11       -1.50      1.50 o 
   0   3  12        8.99       14.42      3.51 o 
   1   3  12      169.49      182.23      8.58 o 
   2   3  12        0.75       -2.34      2.34 o 
   3   3  12        3.38        1.17      3.12 o 
   4   3  12        4.33       10.52      3.90 o 
  -9   4  12        0.72       -0.62      3.51 o 
  -8   4  12       10.62        6.01      2.33 o 
  -7   4  12        0.13       -0.09      1.78 o 
  -6   4  12       94.86       98.31      4.82 o 
  -5   4  12      110.37      100.83      4.69 o 
  -4   4  12       79.76       70.30      3.99 o 
  -3   4  12      211.52      199.06      5.99 o 
  -2   4  12        1.28        1.95      2.73 o 
  -1   4  12      489.86      495.38     16.04 o 
   0   4  12       58.35       55.75      5.07 o 
   1   4  12        1.14        3.12      3.12 o 
   2   4  12       20.72       18.32      3.90 o 
   3   4  12       31.44       38.59      5.46 o 
  -8   5  12        0.70       -0.88      2.05 o 
  -7   5  12        9.37        9.93      2.33 o 
  -6   5  12       23.53       27.51      3.03 o 
  -5   5  12        1.02        3.51      1.95 o 
  -4   5  12      105.46      102.68      8.39 o 
  -3   5  12      301.93      290.80      8.43 o 
  -2   5  12        0.12        0.00      2.53 o 
  -1   5  12       48.31       59.25      5.07 o 
   0   5  12        0.82        2.34      3.12 o 
   1   5  12       84.16       88.51      6.63 o 
   2   5  12       34.93       40.54      5.46 o 
  -8   6  12        4.15        4.95      2.33 o 
  -7   6  12       24.08       27.24      3.16 o 
  -6   6  12        1.71        0.12      1.78 o 
  -5   6  12        8.02        4.99      2.05 o 
  -4   6  12       19.01       21.65      2.88 o 
  -3   6  12       11.31        6.79      3.70 o 
  -2   6  12       14.71       19.49      3.90 o 
  -1   6  12      177.27      188.08      8.97 o 
   0   6  12       45.69       54.18      5.85 o 
   1   6  12        2.76        5.85      3.51 o 
   2   6  12        0.03        2.73      3.51 o 
  -8   7  12       13.86       18.09      3.16 o 
  -7   7  12       28.82       24.51      3.16 o 
  -6   7  12        1.87        2.81      2.05 o 
  -5   7  12       26.40       21.00      2.88 o 
  -4   7  12        9.67        6.75      2.15 o 
  -3   7  12        1.34       -1.56      1.65 o 
  -2   7  12       16.70       19.88      3.90 o 
  -1   7  12       68.44       62.38      5.85 o 
   0   7  12        1.38       -1.56      3.12 o 
  -7   8  12        1.36        3.12      2.20 o 
  -6   8  12       26.28       38.90      6.04 o 
  -5   8  12       11.51       13.44      2.61 o 
  -4   8  12        4.61        7.01      3.12 o 
  -3   8  12       11.30       11.30      3.51 o 
  -2   8  12        2.26        0.00      2.73 o 
  -1   8  12       10.90       11.30      4.29 o 
  -6   9  12        3.44        4.29      2.20 o 
  -5   9  12        1.63        0.00      1.93 o 
  -4   9  12       14.99       17.15      3.90 o 
  -3   9  12        1.46       -0.78      3.12 o 
   1  -9  13       48.65       54.57      7.02 o 
   2  -9  13        7.68        5.71      3.31 o 
  -2  -8  13       18.51       24.94      5.46 o 
  -1  -8  13        1.88        2.09      2.33 o 
   0  -8  13        0.86        1.93      2.33 o 
   1  -8  13        4.46        3.90      2.48 o 
   2  -8  13        2.18        1.56      3.51 o 
   3  -8  13       62.96       78.59      5.09 o 
   4  -8  13        8.94       10.52      4.29 o 
  -3  -7  13        5.28        8.57      4.29 o 
  -2  -7  13       13.73       13.25      4.68 o 
  -1  -7  13        0.04        0.62      2.05 o 
   0  -7  13       21.31       20.84      3.31 o 
   1  -7  13        5.47        0.52      2.05 o 
   2  -7  13        0.33       -2.73      2.73 o 
   3  -7  13        2.48        0.91      2.05 o 
   4  -7  13        2.58        3.51      3.51 o 
  -4  -6  13       24.18       26.89      5.46 o 
  -3  -6  13       11.46       13.25      4.29 o 
  -2  -6  13       12.07        9.74      4.29 o 
  -1  -6  13       27.76       26.00      3.16 o 
   0  -6  13       13.64        7.40      3.51 o 
   1  -6  13       10.63        8.88      2.43 o 
   2  -6  13       15.46       16.48      2.88 o 
   3  -6  13        6.65        5.46      3.51 o 
   4  -6  13       10.55       15.98      4.68 o 
   5  -6  13        2.22        1.17      3.51 o 
  -5  -5  13      126.46      133.39      9.75 o 
  -4  -5  13      145.25      143.94      9.75 o 
  -3  -5  13       10.61        6.24      3.90 o 
  -2  -5  13       69.80       72.91      7.02 o 
  -1  -5  13       59.46       64.33      4.11 o 
   0  -5  13       64.12       63.40      3.99 o 
   1  -5  13       56.14       54.54      4.13 o 
   2  -5  13        0.48        0.58      2.53 o 
   3  -5  13       12.09       11.30      3.90 o 
   4  -5  13        3.98        1.95      3.51 o 
   5  -5  13        5.65        7.01      4.29 o 
  -6  -4  13        0.27        0.78      3.90 o 
  -5  -4  13        4.94        7.79      4.29 o 
  -4  -4  13       16.92        7.79      3.90 o 
  -3  -4  13      177.59      145.16      9.37 o 
  -2  -4  13      249.54      244.43     12.10 o 
  -1  -4  13       54.61       54.37      8.38 o 
   0  -4  13       67.77       67.02      7.02 o 
   1  -4  13      165.57      165.30      6.20 o 
   2  -4  13       48.02       47.95      5.46 o 
   3  -4  13       31.75       23.39      4.29 o 
   4  -4  13        2.36        5.07      3.51 o 
   5  -4  13        2.97       -2.73      3.51 o 
  -6  -3  13       70.18       85.38      7.80 o 
  -4  -3  13       79.37       86.56      7.41 o 
  -3  -3  13       71.17       63.94      6.63 o 
  -2  -3  13       56.50       62.77      5.85 o 
  -1  -3  13       65.27       54.80      3.71 o 
   0  -3  13      224.17      209.85     13.27 o 
   1  -3  13       54.37       50.50      3.71 o 
   2  -3  13       32.26       33.13      5.07 o 
   3  -3  13      155.45      145.52      8.19 o 
   4  -3  13        3.36        2.73      3.51 o 
   5  -3  13        5.66        0.78      3.51 o 
  -7  -2  13        2.95        1.56      3.90 o 
  -6  -2  13       39.55       40.15      6.24 o 
  -5  -2  13       20.87       19.10      5.07 o 
  -4  -2  13      127.00      117.80      8.19 o 
  -3  -2  13      195.16      186.57     10.15 o 
  -2  -2  13      454.80      443.17     16.43 o 
  -1  -2  13      233.15      202.20     10.93 o 
   0  -2  13       86.51       87.33      4.39 o 
   1  -2  13        0.53       -1.17      1.65 o 
   2  -2  13       83.70       63.17      5.85 o 
   3  -2  13       11.23        7.40      3.51 o 
   4  -2  13        9.23        9.74      3.51 o 
   5  -2  13       48.69       51.45      6.24 o 
  -7  -1  13        5.79        6.62      3.90 o 
  -6  -1  13       38.56       23.78      5.07 o 
  -5  -1  13       12.03       13.25      4.29 o 
  -4  -1  13      183.51      167.82      9.76 o 
  -3  -1  13       89.10       81.89      6.63 o 
  -2  -1  13       82.27       77.82      5.07 o 
  -1  -1  13      159.59      149.58      5.50 o 
   0  -1  13      723.21      697.55     24.51 o 
   1  -1  13      254.45      253.84     10.54 o 
   2  -1  13       35.21       43.27      5.07 o 
   3  -1  13        1.50       -0.39      2.34 o 
   4  -1  13        5.74        7.01      3.51 o 
   5  -1  13        0.00       -0.39      3.51 o 
  -8   0  13       46.79       38.20      6.24 o 
  -7   0  13        8.28        3.90      3.90 o 
  -6   0  13       50.18       33.13      5.46 o 
  -5   0  13       24.43       24.16      4.68 o 
  -4   0  13       63.96       60.43      5.85 o 
  -3   0  13       82.21       88.13      6.63 o 
  -2   0  13      320.56      306.21      9.18 o 
  -1   0  13      109.56       97.90      4.27 o 
   0   0  13       22.88       16.31      2.61 o 
   1   0  13       46.10       42.49      4.68 o 
   2   0  13      435.07      418.41     14.86 o 
   3   0  13      118.25      115.45      7.41 o 
   4   0  13        1.64        0.00      3.12 o 
   5   0  13        0.21        0.00      3.12 o 
  -8   1  13        4.15        0.78      3.51 o 
  -7   1  13      202.30      202.93     11.32 o 
  -6   1  13      120.74      127.54      8.58 o 
  -5   1  13        3.67        2.73      3.12 o 
  -4   1  13       36.30       31.96      5.07 o 
  -3   1  13       39.35       45.61      5.46 o 
  -2   1  13       45.42       45.33      4.09 o 
  -1   1  13      157.41      152.70      7.22 o 
   0   1  13      202.69      190.49      8.59 o 
   1   1  13       30.38       29.23      4.29 o 
   2   1  13       10.23        7.01      3.51 o 
   3   1  13        0.06        1.95      3.12 o 
   4   1  13      131.11      135.34      8.19 o 
  -8   2  13        1.46       -0.18      2.33 o 
  -7   2  13       11.73        7.79      3.51 o 
  -6   2  13       39.89       34.96      3.90 o 
  -5   2  13      215.03      192.96      6.72 o 
  -4   2  13      156.57      147.05      5.50 o 
  -3   2  13        0.82        0.39      2.34 o 
  -2   2  13        0.07       -0.58      1.65 o 
  -1   2  13        8.43        8.71      3.12 o 
   0   2  13        2.02        0.78      2.73 o 
   1   2  13       91.83       95.54      6.24 o 
   2   2  13       64.43       59.26      5.46 o 
   3   2  13        0.01        0.39      3.12 o 
   4   2  13        9.05       15.20      4.29 o 
  -8   3  13       10.84       10.33      2.76 o 
  -7   3  13        0.40       -1.41      1.78 o 
  -6   3  13        4.77        2.68      3.70 o 
  -5   3  13        4.77        3.64      2.05 o 
  -4   3  13      100.35       95.01      6.43 o 
  -3   3  13       33.50       32.43      3.51 o 
  -2   3  13      125.61      124.58      4.77 o 
  -1   3  13        0.82       -1.95      2.34 o 
   0   3  13        8.53       12.08      3.12 o 
   1   3  13        1.19       -0.39      3.12 o 
   2   3  13       12.57        9.35      3.51 o 
   3   3  13       18.88       24.94      4.68 o 
  -8   4  13        0.63       -1.93      1.93 o 
  -7   4  13        0.04       -2.34      2.34 o 
  -6   4  13        6.61        6.43      2.20 o 
  -5   4  13        0.06       -1.65      1.65 o 
  -4   4  13      159.20      130.28      5.37 o 
  -3   4  13        0.23       -1.38      1.38 o 
  -2   4  13       67.00       74.59      4.87 o 
  -1   4  13        1.42        0.39      2.73 o 
   0   4  13       63.23       69.01      5.85 o 
   1   4  13        0.00       -2.73      2.73 o 
   2   4  13        3.40        3.90      3.51 o 
  -8   5  13        4.57        6.96      7.40 o 
  -7   5  13        3.01        1.84      2.05 o 
  -6   5  13        0.69        1.36      1.93 o 
  -5   5  13       11.94       13.39      2.73 o 
  -4   5  13        0.24       -1.36      1.65 o 
  -3   5  13        6.71        5.07      3.12 o 
  -2   5  13      359.44      334.11     12.11 o 
  -1   5  13        6.80       10.52      3.51 o 
   0   5  13       14.91       22.21      4.29 o 
   1   5  13        2.23       -1.95      2.73 o 
   2   5  13       12.65       16.76      4.29 o 
  -8   6  13        2.72        5.85      3.51 o 
  -7   6  13        3.04        7.01      2.48 o 
  -6   6  13        1.69        0.06      2.34 o 
  -5   6  13        0.77        0.19      1.65 o 
  -4   6  13        4.08        0.27      1.78 o 
  -3   6  13       30.78       36.43      3.16 o 
  -2   6  13        4.32        4.68      2.73 o 
  -1   6  13       31.69       40.54      4.68 o 
   0   6  13      195.50      202.52     10.15 o 
   1   6  13        9.01        8.96      3.90 o 
  -7   7  13        4.60        7.40      2.48 o 
  -6   7  13        0.37       -1.50      1.78 o 
  -5   7  13        0.05        0.72      1.78 o 
  -4   7  13        1.16       -1.17      2.34 o 
  -3   7  13        0.03       -2.34      2.34 o 
  -2   7  13       14.15       11.30      3.51 o 
  -1   7  13        4.52        5.46      3.51 o 
  -6   8  13       30.46       44.44      6.82 o 
  -5   8  13       14.83       22.14      3.31 o 
  -4   8  13       12.56        9.35      3.51 o 
  -3   8  13        0.22        3.51      3.12 o 
  -2   8  13        0.58        1.17      3.12 o 
   0  -8  14        0.29       -1.30      2.05 o 
   1  -8  14       13.79       17.08      6.24 o 
   2  -8  14        5.62       14.42      4.68 o 
  -2  -7  14        1.95       -1.56      3.12 o 
  -1  -7  14        3.52        3.90      3.51 o 
   0  -7  14        2.10        3.70      2.48 o 
   1  -7  14        6.39        6.87      2.61 o 
   2  -7  14        1.87        3.60      2.33 o 
   3  -7  14       35.33       51.06      7.02 o 
  -3  -6  14        1.58        4.68      3.90 o 
  -2  -6  14        4.23        2.34      3.51 o 
  -1  -6  14        8.77        9.28      2.61 o 
   0  -6  14        6.97        6.24      2.48 o 
   1  -6  14        0.01       -1.56      1.93 o 
   2  -6  14        5.34        5.30      2.33 o 
   3  -6  14        5.14        4.68      3.51 o 
   4  -6  14        0.33       -3.12      3.12 o 
  -4  -5  14        1.37        1.56      3.51 o 
  -3  -5  14        0.07       -2.73      2.73 o 
  -2  -5  14        1.64        0.78      3.12 o 
  -1  -5  14        2.56       -1.78      1.78 o 
   0  -5  14        0.22       -0.39      1.93 o 
   1  -5  14        7.08        7.51      3.70 o 
   2  -5  14       10.69       15.98      4.29 o 
   3  -5  14        0.93       -0.78      3.12 o 
   4  -5  14        4.71        0.78      3.51 o 
  -5  -4  14        6.59        6.24      4.29 o 
  -4  -4  14       46.93       46.39      6.24 o 
  -3  -4  14       45.98       41.32      5.85 o 
  -2  -4  14        0.67        0.78      2.73 o 
  -1  -4  14        7.48        3.77      2.05 o 
   0  -4  14        3.04        7.40      2.33 o 
   1  -4  14        7.95        3.43      2.05 o 
   2  -4  14        5.28        1.95      3.12 o 
   3  -4  14        1.09        0.78      3.12 o 
   4  -4  14        7.13        5.85      3.90 o 
  -6  -3  14        2.25       -1.56      3.51 o 
  -5  -3  14       44.08       57.30      7.02 o 
  -4  -3  14      132.76      128.33      8.97 o 
  -3  -3  14       21.44       25.72      4.68 o 
  -2  -3  14       67.44       56.53      5.85 o 
  -1  -3  14       89.89       81.44      4.39 o 
   0  -3  14        5.29        7.40      2.20 o 
   1  -3  14       20.60       14.93      2.76 o 
   2  -3  14        4.89        5.85      3.12 o 
   3  -3  14        5.80        3.12      3.12 o 
   4  -3  14        1.37       -2.73      2.73 o 
  -6  -2  14       10.04        9.35      4.29 o 
  -5  -2  14       29.02       29.23      5.85 o 
  -4  -2  14        7.12        2.73      3.12 o 
  -3  -2  14      104.46       89.70      7.02 o 
  -2  -2  14      165.21      133.84      8.19 o 
  -1  -2  14        6.17        5.69      2.34 o 
   0  -2  14       65.06       60.06      3.86 o 
   1  -2  14       58.71       49.51      5.07 o 
   2  -2  14       10.39        8.57      3.51 o 
   3  -2  14        9.28        9.74      3.90 o 
   4  -2  14        0.78       -2.73      2.73 o 
  -7  -1  14        9.23       11.30      4.29 o 
  -6  -1  14       16.21       10.52      3.90 o 
  -5  -1  14      104.25      111.53      8.19 o 
  -4  -1  14        6.03        4.29      3.12 o 
  -3  -1  14       10.87        2.34      3.12 o 
  -2  -1  14        0.51       -2.34      2.34 o 
  -1  -1  14      103.76      108.47      4.82 o 
   0  -1  14       49.35       46.40      3.58 o 
   1  -1  14        1.41        1.17      2.73 o 
   2  -1  14       32.91       35.47      5.07 o 
   3  -1  14       18.51       13.25      3.90 o 
   4  -1  14        1.09       -1.17      2.73 o 
  -7   0  14       11.00        7.79      3.90 o 
  -6   0  14       20.28       19.10      4.68 o 
  -5   0  14       23.67       22.61      4.68 o 
  -4   0  14       19.30       17.54      4.29 o 
  -3   0  14      206.48      196.34     10.15 o 
  -2   0  14        0.40       -0.97      1.65 o 
  -1   0  14       12.34       11.89      2.34 o 
   0   0  14        5.77        3.12      2.73 o 
   1   0  14       58.57       60.82      5.46 o 
   2   0  14        0.65        0.78      2.73 o 
   3   0  14        7.09        4.29      3.12 o 
   4   0  14       11.02        8.96      3.90 o 
  -7   1  14        5.30        5.46      3.51 o 
  -6   1  14        1.60        3.12      3.51 o 
  -5   1  14       34.62       31.96      5.07 o 
  -4   1  14       22.39       24.55      4.68 o 
  -3   1  14       37.32       44.83      5.46 o 
  -2   1  14        1.40       -0.58      1.65 o 
  -1   1  14      161.70      163.10      8.58 o 
   0   1  14        5.97        3.12      2.73 o 
   1   1  14       70.97       69.01      5.85 o 
   2   1  14        9.42        9.74      3.51 o 
   3   1  14       24.45       27.67      5.07 o 
  -8   2  14       25.41       24.55      5.07 o 
  -7   2  14        3.41       12.47      3.90 o 
  -6   2  14        5.77        7.40      3.51 o 
  -5   2  14       76.23       75.25      6.63 o 
  -4   2  14       18.80       21.82      4.29 o 
  -3   2  14       63.65       72.52      6.24 o 
  -2   2  14       52.57       52.58      3.70 o 
  -1   2  14       21.93       31.57      4.29 o 
   0   2  14       10.85       12.86      3.51 o 
   1   2  14       66.58       65.89      5.46 o 
   2   2  14        1.98        6.23      3.51 o 
   3   2  14       55.06       51.85      5.85 o 
  -8   3  14       15.05       14.90      3.03 o 
  -7   3  14        2.01        0.39      2.05 o 
  -6   3  14       91.54       83.15      4.66 o 
  -5   3  14        4.45        3.51      1.93 o 
  -4   3  14       14.68        8.78      2.33 o 
  -3   3  14      141.73      122.50      7.80 o 
  -2   3  14       51.54       47.47      3.44 o 
  -1   3  14       64.80       76.02      5.46 o 
   0   3  14       66.79       74.08      5.85 o 
   1   3  14        2.47        3.90      3.12 o 
   2   3  14       15.89       17.15      4.29 o 
  -7   4  14        5.25        7.21      2.48 o 
  -6   4  14       36.65       45.19      3.71 o 
  -5   4  14        3.18        2.14      1.93 o 
  -4   4  14      106.95       96.07      4.69 o 
  -3   4  14        0.20       -1.95      1.95 o 
  -2   4  14       18.96       21.82      3.51 o 
  -1   4  14       70.47       73.69      5.46 o 
   0   4  14       58.88       68.22      5.46 o 
   1   4  14       30.43       38.20      5.46 o 
   2   4  14       33.99       42.48      5.85 o 
  -7   5  14        1.26       -1.93      1.93 o 
  -6   5  14        6.80        5.82      2.33 o 
  -5   5  14        3.94        7.43      2.33 o 
  -4   5  14       47.76       51.46      3.86 o 
  -3   5  14        4.80        5.85      3.12 o 
  -2   5  14       18.20       21.43      3.51 o 
  -1   5  14        0.55       -1.56      2.34 o 
   0   5  14       11.36        9.74      3.51 o 
   1   5  14       15.78       12.86      3.90 o 
  -7   6  14       13.92       22.27      3.31 o 
  -6   6  14        0.02       -0.42      1.78 o 
  -5   6  14       10.43        8.62      2.48 o 
  -4   6  14        3.48        3.90      2.73 o 
  -2   6  14       26.00       40.14      4.68 o 
  -1   6  14        2.80        9.35      3.51 o 
   0   6  14        2.68        7.40      3.51 o 
  -6   7  14        9.81       11.08      2.61 o 
  -5   7  14        0.69        3.12      2.20 o 
  -4   7  14        1.21       -2.73      2.73 o 
  -2   7  14        0.54        0.78      2.73 o 
   0  -7  15        1.39       -0.19      2.20 o 
   1  -7  15        0.47        1.44      2.33 o 
  -2  -6  15        0.11        1.56      3.51 o 
  -1  -6  15        0.62       -0.78      3.12 o 
   0  -6  15       11.89       13.67      2.88 o 
   1  -6  15        0.26        1.17      2.20 o 
   2  -6  15        3.67        1.95      3.12 o 
   3  -6  15        0.06        0.39      3.12 o 
  -3  -5  15        0.00        2.73      3.51 o 
  -2  -5  15        3.81        1.95      3.12 o 
  -1  -5  15        5.51        1.17      3.12 o 
   0  -5  15        0.36        0.81      2.05 o 
   1  -5  15        1.23        2.48      2.15 o 
   2  -5  15       15.83       19.10      4.68 o 
   3  -5  15        4.04        6.62      3.90 o 
  -4  -4  15        0.01        2.73      3.51 o 
  -3  -4  15        2.49        4.68      3.51 o 
  -2  -4  15       55.73       65.49      7.02 o 
  -1  -4  15        4.10        1.79      2.34 o 
   0  -4  15        5.60        5.66      3.12 o 
   1  -4  15       11.09       10.51      2.61 o 
   2  -4  15        2.93        4.68      3.51 o 
   3  -4  15        0.22       -1.56      2.73 o 
  -5  -3  15        0.06       -0.39      3.12 o 
  -4  -3  15        7.90       10.91      4.29 o 
  -3  -3  15        9.44        5.46      3.51 o 
  -2  -3  15        1.25        3.12      3.12 o 
  -1  -3  15        1.70        2.29      2.05 o 
   0  -3  15      114.50      131.32      5.65 o 
   1  -3  15       16.72       21.43      4.29 o 
   2  -3  15        4.58        1.95      3.12 o 
   3  -3  15        1.21       -0.39      3.12 o 
  -6  -2  15        8.68       11.69      4.29 o 
  -5  -2  15        0.07        3.12      3.51 o 
  -4  -2  15        0.00        2.73      3.51 o 
  -3  -2  15        5.28        6.62      3.51 o 
  -2  -2  15        1.84        5.85      3.12 o 
  -1  -2  15       20.27       25.54      8.18 o 
   0  -2  15        3.28       -1.62      3.31 o 
   1  -2  15        9.36       10.13      3.51 o 
   2  -2  15       55.49       59.64      5.85 o 
   3  -2  15       17.81       16.37      4.29 o 
  -6  -1  15       10.63       17.93      4.68 o 
  -5  -1  15        0.55       -0.39      3.12 o 
  -4  -1  15       14.88       13.25      3.90 o 
  -3  -1  15       17.41       10.52      3.90 o 
  -2  -1  15        0.24        0.78      2.73 o 
  -1  -1  15       15.95       12.19      2.48 o 
   0  -1  15        0.01       -2.34      2.34 o 
   1  -1  15        1.91       -1.95      2.73 o 
   2  -1  15        1.14       -3.12      3.12 o 
   3  -1  15        6.22        7.40      3.90 o 
  -6   0  15       14.80       15.98      4.68 o 
  -5   0  15       38.60       38.59      5.85 o 
  -4   0  15       52.08       56.91      5.85 o 
  -3   0  15        2.75        1.56      2.73 o 
  -2   0  15        5.95        7.79      3.51 o 
  -1   0  15       69.36       61.37      3.83 o 
   0   0  15        5.34        0.00      2.73 o 
   1   0  15        6.95        5.46      3.51 o 
   2   0  15        0.26       -0.78      3.12 o 
   3   0  15        3.37        0.78      3.51 o 
  -7   1  15        2.80        2.34      3.51 o 
  -6   1  15        0.43        0.39      3.12 o 
  -5   1  15        0.15        0.00      2.73 o 
  -4   1  15       16.01       14.03      3.90 o 
  -3   1  15      124.56      134.57      8.58 o 
  -2   1  15       88.55       90.47      6.63 o 
  -1   1  15        0.22        1.17      2.34 o 
   0   1  15        0.01        0.39      2.73 o 
   1   1  15       49.53       42.49      5.07 o 
   2   1  15       18.61       21.43      4.29 o 
  -7   2  15        2.19        1.56      3.51 o 
  -6   2  15        8.52        7.01      3.51 o 
  -5   2  15        0.00        1.17      2.73 o 
  -4   2  15        0.66        0.39      2.73 o 
  -3   2  15        0.27       -2.34      2.34 o 
  -2   2  15        6.44        8.57      3.12 o 
  -1   2  15      151.51      175.16      8.58 o 
   0   2  15       38.81       52.23      5.46 o 
   1   2  15        0.63        0.00      2.73 o 
   2   2  15        0.66       -2.73      2.73 o 
  -7   3  15        2.49        1.56      3.51 o 
  -6   3  15        0.02        0.00      3.12 o 
  -5   3  15        2.75        0.39      3.12 o 
  -4   3  15       15.25        7.40      3.51 o 
  -3   3  15        7.62        8.18      3.12 o 
  -2   3  15        0.33        1.56      2.34 o 
  -1   3  15        2.88        2.34      2.73 o 
   0   3  15        1.39        4.29      3.12 o 
   1   3  15       68.35       84.60      6.63 o 
  -7   4  15        0.57       -0.44      2.05 o 
  -6   4  15        0.36       -1.56      1.93 o 
  -5   4  15        0.26       -1.32      1.95 o 
  -4   4  15        0.07       -1.20      1.78 o 
  -3   4  15        0.55       -1.56      2.34 o 
  -2   4  15        6.15        5.46      2.73 o 
  -1   4  15        9.59        8.18      3.12 o 
   0   4  15        1.71        0.00      2.73 o 
   1   4  15        6.71        8.96      3.51 o 
  -6   5  15        4.35        2.34      2.20 o 
  -5   5  15        0.71        0.39      2.53 o 
  -4   5  15        0.41        0.39      2.73 o 
  -2   5  15        0.00        1.95      2.73 o 
  -1   5  15        0.01        1.17      2.73 o 
  -6   6  15       25.01       33.03      3.86 o 
  -5   6  15        0.03        0.39      1.93 o 
  -4   6  15       15.42       14.42      3.90 o 
  -2   6  15        0.43        4.68      2.73 o 
  -2  -5  16        0.00       -0.39      2.73 o 
  -1  -5  16       16.34       14.81      4.29 o 
   0  -5  16        3.99        3.74      2.73 o 
   1  -5  16        1.08        6.23      3.51 o 
   2  -5  16       14.09       17.93      5.07 o 
  -3  -4  16        0.39       -0.78      3.12 o 
  -2  -4  16        6.88        3.51      3.51 o 
  -1  -4  16        0.07        2.73      3.12 o 
   0  -4  16        0.28        2.92      2.20 o 
   1  -4  16        1.02        1.17      3.12 o 
   2  -4  16        0.93       -1.17      2.73 o 
  -4  -3  16        2.74        2.34      3.51 o 
  -3  -3  16       11.29        8.96      3.90 o 
  -2  -3  16       28.01       30.40      5.07 o 
  -1  -3  16        1.60        2.73      3.12 o 
   0  -3  16        0.04       -1.62      1.78 o 
   1  -3  16        1.02        2.34      3.12 o 
   2  -3  16        1.15       -1.17      3.12 o 
  -5  -2  16        4.82        5.07      4.29 o 
  -4  -2  16        1.02       -1.17      3.12 o 
  -3  -2  16       11.33       13.25      4.29 o 
  -2  -2  16        5.69        2.73      3.12 o 
  -1  -2  16        0.00       -0.51      1.78 o 
   0  -2  16       11.73       16.76      4.29 o 
   1  -2  16        3.16        1.17      3.12 o 
   2  -2  16        6.67        3.51      3.12 o 
  -5  -1  16        7.03        9.35      4.29 o 
  -4  -1  16       21.05       15.59      4.68 o 
  -3  -1  16        6.11        5.85      3.51 o 
  -2  -1  16       31.37       23.39      4.68 o 
  -1  -1  16       18.06       15.81      2.76 o 
   0  -1  16        1.50       -2.34      2.34 o 
   1  -1  16        9.29        9.74      3.51 o 
   2  -1  16        0.74       -1.17      2.73 o 
  -6   0  16        8.83        8.57      4.29 o 
  -5   0  16        0.05        1.95      3.51 o 
  -4   0  16       12.58       13.64      4.29 o 
  -3   0  16       18.26       13.64      3.90 o 
  -2   0  16       16.33        9.74      3.90 o 
  -1   0  16        1.28        1.56      2.73 o 
   0   0  16       52.24       57.30      5.07 o 
   1   0  16        8.05       10.52      3.90 o 
   2   0  16        0.44       -0.39      2.73 o 
  -6   1  16       20.74       21.05      5.07 o 
  -5   1  16        7.36        6.62      3.90 o 
  -4   1  16        7.79        7.01      3.51 o 
  -3   1  16        0.00       -0.78      2.73 o 
  -2   1  16        5.76        6.24      3.12 o 
  -1   1  16       13.01       10.91      3.12 o 
   0   1  16        2.52        1.95      2.73 o 
   1   1  16        0.33       -2.34      2.73 o 
  -6   2  16        0.97        0.00      3.12 o 
  -5   2  16        6.12        3.90      3.51 o 
  -4   2  16       30.05       39.37      5.85 o 
  -3   2  16        0.19       -1.56      2.34 o 
  -1   2  16        1.54       -1.17      2.34 o 
   0   2  16        0.01       -2.34      2.34 o 
   1   2  16        0.50        0.00      2.73 o 
  -6   3  16       10.54       10.13      4.29 o 
  -5   3  16        0.12        3.12      3.51 o 
  -4   3  16        9.66        8.18      3.90 o 
  -3   3  16        6.87       12.08      3.90 o 
  -1   3  16        4.46       10.52      3.51 o 
   0   3  16        1.04        5.46      3.12 o 
  -5   4  16       22.76       27.67      5.07 o 
  -4   4  16       10.35       11.30      3.90 o 
  -1   4  16        1.34       -1.95      2.34 o 
  -5   5  16        2.94        3.12      3.12 o 
  -4   5  16        4.30        0.78      3.12 o 
  -1  -4  17        0.60       -1.95      3.12 o 
   0  -4  17        0.14       -1.17      2.20 o 
  -3  -3  17        4.23        0.39      3.12 o 
  -2  -3  17       11.57        7.01      3.90 o 
  -1  -3  17        0.02       -0.78      3.12 o 
   0  -3  17        7.18       12.86      3.90 o 
  -3  -2  17        6.14        8.18      4.29 o 
  -2  -2  17        9.99        4.29      3.51 o 
  -1  -2  17        2.44        3.90      3.51 o 
   0  -2  17        7.72        9.35      3.51 o 
   1  -2  17        0.63        2.73      3.51 o 
  -4  -1  17        0.02        1.95      3.51 o 
  -3  -1  17        8.94       10.91      3.90 o 
  -2  -1  17        3.99        1.17      3.12 o 
   0  -1  17       12.34        8.96      3.51 o 
   1  -1  17        0.05        0.00      3.12 o 
  -4   0  17        0.78       -1.95      3.12 o 
  -3   0  17        0.84        2.34      3.51 o 
  -2   0  17        1.56        1.56      3.12 o 
   0   0  17        1.33        2.34      3.12 o 
  -5   1  17       10.57        8.57      3.90 o 
  -4   1  17        6.50        5.07      3.51 o 
  -3   1  17        2.94        3.12      3.51 o 
  -1   1  17        0.09       -0.78      2.73 o 
   0   1  17        1.13        0.00      2.73 o 
  -5   2  17       17.20       21.04      5.07 o 
  -4   2  17        0.26        1.17      3.12 o 
  -3   2  17        7.71        9.35      3.90 o 
  -1   2  17        2.38        1.56      2.73 o 
  -4   3  17        0.91        2.73      3.51 o 
                                                 
